# Supplementary material for: Transcriptional analysis of the response of C. elegans to ethanol exposure
Source: Sci Rep. 2021 May 26;11:10993. doi: 10.1038/s41598-021-90282-8 (PMC8155136; doi:10.1038/s41598-021-90282-8)
Supplement: Supplementary file 1 — Supplementary Information. [file 41598_2021_90282_MOESM1_ESM.xlsx]

## Sheet: Supplemental Figure Legends
Transcriptional analysis of the response of C. elegans to ethanol exposure
Sterken, MG, van Wijk, MH, Quamme, EC, Riksen, JAG, Carnell, L, Mathies, LD, Davies, AG, Kammenga, JE, and Bettinger, JC
Supplemental Table 1: Linear models. Two models are presented. Model 1 explains gene expression differences between the 0 mM and the 400 mM treatment per timepoint. Model 2 explains between timepoint dynamics.
Supplemental Table 2: Data used for transcriptional “age” estimation. The 2642 microarray spots and the corresponding genes that were used for transcriptional “age” estimation. The full data set can be downloaded from E-MTAB-7019.
Supplemental Table 3: Differentially expressed genes as determined by the two combined linear models. A threshold of -log10(p) > 3.7 was used to determine significance. The factor “Treatment” derives from the linear model that explains gene expression between the 0 mM and the 400 mM ethanol treatment per timepoint. The factor “Treatment*Time” derives from the linear model that explains between ti…
Supplemental Table 4: UpSet plot of the linear model. The grey color indicates the active timepoints. The spots next to the grey cells represent the differentially expressed spots that are significantly regulated during those timepoints.
Supplemental Table 5: Gene enrichment analysis of the linear model. The enrichment analysis was performed for the differentially expressed genes between the 0 mM and 400 mM ethanol treatment per timepoint.
Supplemental Table 6: K-means clustering. Spots and genes contributing to the clusters obtained from the K-means clustering.
Supplemental Table 7: Gene enrichment categories. Gene enrichment analysis performed on clusters derived from K-means clustering.
Supplemental Table 8: Genes that have been reported to affect the behavioral response to ethanol. Genes that when manipulated (generally through loss of function) have been reported in the literature to affect a tested behavioral response to ethanol in C. elegans. For those genes that are significantly differentially expressed in our dataset at 480 minutes of 0 mM vs. 400 mM ethanol exposure, the…
Supplemental Table 9: Primers used for quatntitative RT-PCR

## Sheet: Supplemental Table 1
SpotID	chromosome	gene_bp_start	gene_bp_end	strand	gene_WBID	gene_public_name	gene_sequence_name	SpotId	factor	timepoint	significance	effect	significance_fdr
AGIWUR1								AGIWUR1	treatment	0	0.756762	0.39552	0.999948
AGIWUR2								AGIWUR2	treatment	0	0.630728	-0.07478	0.999948
AGIWUR3								AGIWUR3	treatment	0	0.161809	-0.02231	0.999948
AGIWUR4								AGIWUR4	treatment	0	0.106402	-0.02146	0.999948
AGIWUR5								AGIWUR5	treatment	0	0.666403	-0.07704	0.999948
AGIWUR6								AGIWUR6	treatment	0	0.520619	-0.07295	0.999948
AGIWUR7								AGIWUR7	treatment	0	1.17984	-0.104	0.999948
AGIWUR8								AGIWUR8	treatment	0	0.169849	-0.03207	0.999948
AGIWUR9								AGIWUR9	treatment	0	0.761047	-0.07861	0.999948
AGIWUR10								AGIWUR10	treatment	0	0.435798	-0.05449	0.999948
AGIWUR11								AGIWUR11	treatment	0	0.279829	-0.04231	0.999948
AGIWUR12	III	4914096	4917129	-	WBGene00004679	rars-1	F26F4.10	AGIWUR12	treatment	0	0.300119	0.0361	0.999948
AGIWUR13	IV	1545296	1566192	-	WBGene00016427	C34H4.5	C34H4.5	AGIWUR13	treatment	0	0.266408	0.06274	0.999948
AGIWUR14	V	12611329	12628738	+	WBGene00013855	ZC116.3	ZC116.3	AGIWUR14	treatment	0	0.476769	-0.06058	0.999948
AGIWUR15	V	12089073	12091812	+	WBGene00011096	R07B7.12	R07B7.12	AGIWUR15	treatment	0	0.570986	-0.08132	0.999948
AGIWUR16	I	4409689	4426137	+	WBGene00015704	tiam-1	C11D9.1	AGIWUR16	treatment	0	0.153356	0.02289	0.999948
AGIWUR17								AGIWUR17	treatment	0	0.0438285	-0.00929	0.999948
AGIWUR18	III	9723282	9725214	-	WBGene00007399	clec-162	C07A9.1	AGIWUR18	treatment	0	0.395413	-0.05592	0.999948
AGIWUR19	V	18142849	18143543	+	WBGene00045417	Y37H2A.13	Y37H2A.13	AGIWUR19	treatment	0	0.366628	-0.05931	0.999948
AGIWUR20	III	13687199	13692683	+	WBGene00000837	cul-2	ZK520.4	AGIWUR20	treatment	0	0.559532	0.10773	0.999948
AGIWUR21	X	11207250	11208994	-	WBGene00007939	C34F6.5	C34F6.5	AGIWUR21	treatment	0	0.0321061	-0.0071	0.999948
AGIWUR22	I	996045	1005066	+	WBGene00016932	C54G6.3	C54G6.3	AGIWUR22	treatment	0	0.613484	-0.08808	0.999948
AGIWUR23	V	14629377	14635180	-	WBGene00044191	F43D2.6	F43D2.6	AGIWUR23	treatment	0	0.091423	-0.01943	0.999948
AGIWUR24	IV	8143500	8148647	+	WBGene00004056	pmk-2	F42G8.3	AGIWUR24	treatment	0	0.591591	-0.03065	0.999948
AGIWUR25	II	13448835	13460642	-	WBGene00004116	pqn-27	E01G4.4	AGIWUR25	treatment	0	0.0486398	-0.00862	0.999948
AGIWUR26	III	7133766	7136460	+	WBGene00015099	ggtb-1	B0280.1	AGIWUR26	treatment	0	0.677169	-0.03867	0.999948
AGIWUR27	IV	4427713	4429782	-	WBGene00006228	str-185	R08C7.7	AGIWUR27	treatment	0	0.353307	-0.04733	0.999948
AGIWUR28	V	17229555	17229990	+	WBGene00011842	T19C9.6	T19C9.6	AGIWUR28	treatment	0	1.37625	-0.07137	0.999948
AGIWUR29	II	590578	591210	-	WBGene00021099	W08F4.10	W08F4.10	AGIWUR29	treatment	0	0.122752	-0.02855	0.999948
AGIWUR30	II	11302891	11305683	+	WBGene00011994	samp-1	T24F1.2	AGIWUR30	treatment	0	0.575032	0.0846	0.999948
AGIWUR31	I	6758181	6760179	-	WBGene00017240	calu-2	F08B6.3	AGIWUR31	treatment	0	0.278089	-0.02182	0.999948
AGIWUR32	V	19748987	19751212	-	WBGene00012251	clec-49	W04E12.6	AGIWUR32	treatment	0	0.118208	-0.03859	0.999948
AGIWUR33	V	12929478	12932966	+	WBGene00011796	T16G1.2	T16G1.2	AGIWUR33	treatment	0	0.117977	0.04973	0.999948
AGIWUR34	III	344307	378250	-	WBGene00001561	gei-4	W07B3.2	AGIWUR34	treatment	0	0.414542	0.10474	0.999948
AGIWUR35	II	7832391	7832668	+	WBGene00011640	T09A5.14	T09A5.14	AGIWUR35	treatment	0	0.0243661	0.00421	0.999948
AGIWUR36								AGIWUR36	treatment	0	0.8233	-0.06114	0.999948
AGIWUR37								AGIWUR37	treatment	0	0.0996209	-0.00967	0.999948
AGIWUR38	V	1864181	1868571	-	WBGene00020389	T10B5.3	T10B5.3	AGIWUR38	treatment	0	0.333521	0.05597	0.999948
AGIWUR39								AGIWUR39	treatment	0	0.766843	-0.30151	0.999948
AGIWUR40	I	8693451	8695159	-	WBGene00010623	K07A12.5	K07A12.5	AGIWUR40	treatment	0	0.267427	-0.02312	0.999948
AGIWUR41	V	13818132	13822980	+	WBGene00004767	sel-10	F55B12.3	AGIWUR41	treatment	0	0.196381	-0.03133	0.999948
AGIWUR42	I	5282085	5283944	-	WBGene00001022	dnj-4	C01G8.4	AGIWUR42	treatment	0	0.0811733	-0.01591	0.999948
AGIWUR43	X	13048558	13050885	+	WBGene00008279	C53C7.3	C53C7.3	AGIWUR43	treatment	0	0.606811	0.10503	0.999948
AGIWUR44	V	16414068	16415247	+	WBGene00014745	F26D2.8	F26D2.8	AGIWUR44	treatment	0	0.157583	-0.03343	0.999948
AGIWUR45	I	12335035	12336605	+	WBGene00008157	C47F8.1	C47F8.1	AGIWUR45	treatment	0	0.487431	-0.06596	0.999948
AGIWUR46	X	6314529	6322819	-	WBGene00020421	T10E10.4	T10E10.4	AGIWUR46	treatment	0	0.780036	-0.12514	0.999948
AGIWUR47	II	4368490	4369692	+	WBGene00023425	try-9	B0286.6	AGIWUR47	treatment	0	0.617089	-0.12103	0.999948
AGIWUR48	III	10199894	10201326	-	WBGene00011874	T20G5.13	T20G5.13	AGIWUR48	treatment	0	0.129841	0.01811	0.999948
AGIWUR49	II	6324484	6327355	+	WBGene00004860	sma-6	C32D5.2	AGIWUR49	treatment	0	0.301335	-0.02939	0.999948
AGIWUR50	X	2089659	2093253	+	WBGene00003087	lsy-2	F49H12.1	AGIWUR50	treatment	0	0.222075	0.04379	0.999948
AGIWUR51	III	11848152	11849522	+	WBGene00003234	mif-1	Y56A3A.3	AGIWUR51	treatment	0	0.155422	0.02082	0.999948
AGIWUR52	X	16678488	16679823	+	WBGene00017726	F22H10.2	F22H10.2	AGIWUR52	treatment	0	0.299586	-0.06724	0.999948
AGIWUR53								AGIWUR53	treatment	0	0.0699619	0.00726	0.999948
AGIWUR54	IV	11054308	11063613	+	WBGene00002992	lin-3	F36H1.4	AGIWUR54	treatment	0	0.563795	0.02068	0.999948
AGIWUR55								AGIWUR55	treatment	0	0.155312	-0.01691	0.999948
AGIWUR56								AGIWUR56	treatment	0	0.200077	-0.02226	0.999948
AGIWUR57	III	10064337	10069201	+	WBGene00011806	ekl-6	T16G12.5	AGIWUR57	treatment	0	1.18024	0.14321	0.999948
AGIWUR58	III	5081726	5082995	+	WBGene00006519	tag-174	F54D8.2	AGIWUR58	treatment	0	0.936945	-0.05921	0.999948
AGIWUR59	I	1176471	1190829	+	WBGene00004880	smg-2	Y48G8AL.6	AGIWUR59	treatment	0	0.418171	0.05235	0.999948
AGIWUR60	V	7777300	7778985	+	WBGene00016148	C26F1.3	C26F1.3	AGIWUR60	treatment	0	0.0172653	-0.00226	0.999948
AGIWUR61	II	13073493	13076223	+	WBGene00009642	F42G4.5	F42G4.5	AGIWUR61	treatment	0	0.012178	-0.00452	0.999948
AGIWUR62	X	2769588	2770060	-	WBGene00018888	F55F1.2	F55F1.2	AGIWUR62	treatment	0	0.111108	0.00579	0.999948
AGIWUR63	IV	4336834	4341304	+	WBGene00020976	oac-51	W03B1.7	AGIWUR63	treatment	0	0.517071	-0.11803	0.999948
AGIWUR64	V	11980502	11982450	-	WBGene00004501	rpt-1	C52E4.4	AGIWUR64	treatment	0	0.684998	0.10798	0.999948
AGIWUR65								AGIWUR65	treatment	0	0.0423093	0.00871	0.999948
AGIWUR66	II	422319	423142	-	WBGene00016077	C24H12.8	C24H12.8	AGIWUR66	treatment	0	0.16457	-0.02581	0.999948
AGIWUR67	X	17420211	17421582	-	WBGene00003891	osm-11	F11C7.5	AGIWUR67	treatment	0	0.00729631	-0.00066	0.999948
AGIWUR68	III	3472003	3473718	+	WBGene00007924	rsu-1	C34C12.5	AGIWUR68	treatment	0	0.613835	-0.0564	0.999948
AGIWUR69	V	18571833	18573026	+	WBGene00044210	Y51A2D.21	Y51A2D.21	AGIWUR69	treatment	0	0.510387	-0.06256	0.999948
AGIWUR70	II	8540720	8545452	+	WBGene00004155	pqn-73	W01C9.3	AGIWUR70	treatment	0	0.93158	-0.44033	0.999948
AGIWUR71	X	3681170	3684232	+	WBGene00006643	tsp-17	C02F12.1	AGIWUR71	treatment	0	0.464875	0.04098	0.999948
AGIWUR72	IV	5871143	5871737	-	WBGene00005729	srv-18	H04M03.5	AGIWUR72	treatment	0	0.84268	-0.02892	0.999948
AGIWUR73	I	13075122	13075381	-	WBGene00044710	Y26D4A.16	Y26D4A.16	AGIWUR73	treatment	0	0.589804	-0.05571	0.999948
AGIWUR74	V	5130318	5131538	+	WBGene00044536	F14F9.8	F14F9.8	AGIWUR74	treatment	0	1.1338	-0.07408	0.999948
AGIWUR75								AGIWUR75	treatment	0	0.164639	-0.02606	0.999948
AGIWUR76								AGIWUR76	treatment	0	0.44416	-0.04597	0.999948
AGIWUR77								AGIWUR77	treatment	0	1.06123	-0.09388	0.999948
AGIWUR78								AGIWUR78	treatment	0	0.144864	-0.0198	0.999948
AGIWUR79								AGIWUR79	treatment	0	0.475787	-0.04426	0.999948
AGIWUR80								AGIWUR80	treatment	0	0.224779	0.01813	0.999948
AGIWUR81								AGIWUR81	treatment	0	0.236811	-0.0378	0.999948
AGIWUR82								AGIWUR82	treatment	0	1.35561	-0.07825	0.999948
AGIWUR83								AGIWUR83	treatment	0	0.285822	-0.05089	0.999948
AGIWUR84								AGIWUR84	treatment	0	0.659896	0.36929	0.999948
AGIWUR85								AGIWUR85	treatment	0	0.66443	0.36639	0.999948
AGIWUR86								AGIWUR86	treatment	0	0.736742	0.39412	0.999948
AGIWUR87								AGIWUR87	treatment	0	0.536347	-0.07667	0.999948
AGIWUR88								AGIWUR88	treatment	0	0.286765	-0.04289	0.999948
AGIWUR89								AGIWUR89	treatment	0	0.130878	-0.02675	0.999948
AGIWUR90								AGIWUR90	treatment	0	0.418146	-0.06684	0.999948
AGIWUR91								AGIWUR91	treatment	0	0.113514	-0.01663	0.999948
AGIWUR92								AGIWUR92	treatment	0	0.354197	-0.0505	0.999948
AGIWUR93								AGIWUR93	treatment	0	0.609655	-0.10042	0.999948
AGIWUR94								AGIWUR94	treatment	0	0.923107	-0.08499	0.999948
AGIWUR95								AGIWUR95	treatment	0	1.4513	-0.10479	0.999948
AGIWUR96	III	3183677	3185237	+	WBGene00020101	lmtr-5	R148.2	AGIWUR96	treatment	0	0.150244	0.03048	0.999948
AGIWUR97	I	14720588	14721979	-	WBGene00010579	K05C4.2	K05C4.2	AGIWUR97	treatment	0	0.0472267	-0.00843	0.999948
AGIWUR98	III	3249346	3250538	-	WBGene00050917	Y53G8AL.4	Y53G8AL.4	AGIWUR98	treatment	0	0.396156	-0.04427	0.999948
AGIWUR99	V	14026336	14027484	-	WBGene00011624	T08G5.3	T08G5.3	AGIWUR99	treatment	0	0.107117	0.02643	0.999948
AGIWUR100								AGIWUR100	treatment	0	0.00994432	-0.00167	0.999948
AGIWUR101	X	3706551	3713382	+	WBGene00015293	C01C4.3	C01C4.3	AGIWUR101	treatment	0	0.339676	0.08379	0.999948
AGIWUR102								AGIWUR102	treatment	0	0.291496	0.046	0.999948
AGIWUR103	I	12688727	12690572	+	WBGene00005043	sra-17	F28C12.1	AGIWUR103	treatment	0	0.113831	-0.01426	0.999948
AGIWUR104	V	16680281	16682656	+	WBGene00005791	srw-44	F14F8.6	AGIWUR104	treatment	0	0.169633	-0.0222	0.999948
AGIWUR105	III	12457599	12465821	+	WBGene00013040	Y49E10.21	Y49E10.21	AGIWUR105	treatment	0	0.486609	-0.08072	0.999948
AGIWUR106	III	6067857	6072076	+	WBGene00015478	C05D10.2	C05D10.2	AGIWUR106	treatment	0	0.210639	-0.05243	0.999948
AGIWUR107	V	12761044	12763375	-	WBGene00006512	abcf-1	F18E2.2	AGIWUR107	treatment	0	0.44674	-0.05458	0.999948
AGIWUR108	I	4653471	4660151	+	WBGene00015007	ain-2	B0041.2	AGIWUR108	treatment	0	0.435037	0.05797	0.999948
AGIWUR109								AGIWUR109	treatment	0	0.972421	0.14428	0.999948
AGIWUR110	II	3685952	3687133	-	WBGene00005990	srx-99	F19B10.12	AGIWUR110	treatment	0	0.914178	-0.07178	0.999948
AGIWUR111	III	4091126	4093311	+	WBGene00007269	C03C10.2	C03C10.2	AGIWUR111	treatment	0	0.30592	-0.09497	0.999948
AGIWUR112	X	13008493	13013962	+	WBGene00003623	nhr-25	F11C1.6	AGIWUR112	treatment	0	0.997676	-0.16537	0.999948
AGIWUR113	III	10595258	10596487	-	WBGene00012643	Y39A1A.3	Y39A1A.3	AGIWUR113	treatment	0	0.00703728	-0.00078	0.999948
AGIWUR114	V	16185403	16186920	+	WBGene00005482	srh-277	K05D4.6	AGIWUR114	treatment	0	0.0311466	-0.00397	0.999948
AGIWUR115								AGIWUR115	treatment	0	1.92659	-0.04494	0.999948
AGIWUR116	I	1652901	1655399	+	WBGene00022156	Y71G12B.18	Y71G12B.18	AGIWUR116	treatment	0	0.716893	-0.04897	0.999948
AGIWUR117								AGIWUR117	treatment	0	0.0455413	-0.02196	0.999948
AGIWUR118								AGIWUR118	treatment	0	0.613122	0.10739	0.999948
AGIWUR119	V	15593462	15593799	-	WBGene00007164	fbxa-139	B0391.9	AGIWUR119	treatment	0	0.0224075	0.00258	0.999948
AGIWUR120	IV	1266866	1274425	+	WBGene00009515	clec-170	F38A1.1	AGIWUR120	treatment	0	0.287878	-0.089	0.999948
AGIWUR121	III	9103943	9106805	+	WBGene00013980	dos-1	ZK507.4	AGIWUR121	treatment	0	0.037848	-0.00981	0.999948
AGIWUR122	V	15060249	15061530	+	WBGene00007722	C25D7.15	C25D7.15	AGIWUR122	treatment	0	1.30265	-0.08724	0.999948
AGIWUR123								AGIWUR123	treatment	0	0.122102	-0.03032	0.999948
AGIWUR124								AGIWUR124	treatment	0	0.345809	-0.03346	0.999948
AGIWUR125								AGIWUR125	treatment	0	0.309384	-0.01203	0.999948
AGIWUR126	X	4709772	4711744	-	WBGene00001032	dnj-14	K02G10.8	AGIWUR126	treatment	0	0.111377	-0.01673	0.999948
AGIWUR127	III	7009136	7019574	+	WBGene00017389	lgc-38	F11H8.2	AGIWUR127	treatment	0	0.152013	0.05644	0.999948
AGIWUR128	IV	3077466	3086923	-	WBGene00022073	Y67D8C.9	Y67D8C.9	AGIWUR128	treatment	0	0.163225	-0.0192	0.999948
AGIWUR129	I	13205664	13207759	+	WBGene00014235	ZK1225.1	ZK1225.1	AGIWUR129	treatment	0	0.0990538	0.00618	0.999948
AGIWUR130	I	13033483	13045555	+	WBGene00012274	W05B5.1	W05B5.1	AGIWUR130	treatment	0	0.0299402	0.01178	0.999948
AGIWUR131	II	10496987	10502541	-	WBGene00004134	myrf-1	F59B10.1	AGIWUR131	treatment	0	1.70788	0.15209	0.999948
AGIWUR132								AGIWUR132	treatment	0	0.569963	-0.04217	0.999948
AGIWUR133	I	14371142	14376025	-	WBGene00000241	bbs-1	Y105E8A.5	AGIWUR133	treatment	0	0.117438	-0.0108	0.999948
AGIWUR134	III	8249619	8250193	+	WBGene00015345	C02F5.2	C02F5.2	AGIWUR134	treatment	0	0.198545	-0.02907	0.999948
AGIWUR135								AGIWUR135	treatment	0	0.291386	-0.03336	0.999948
AGIWUR136	II	3655678	3657732	+	WBGene00017587	F19B10.5	F19B10.5	AGIWUR136	treatment	0	0.0101303	0.00212	0.999948
AGIWUR137	I	8598658	8600923	+	WBGene00011032	R05D11.4	R05D11.4	AGIWUR137	treatment	0	0.128815	0.01709	0.999948
AGIWUR138	I	14154769	14155249	-	WBGene00014698	C37A5.3	C37A5.3	AGIWUR138	treatment	0	0.140325	0.02929	0.999948
AGIWUR139	II	8376611	8377357	+	WBGene00010949	M195.4	M195.4	AGIWUR139	treatment	0	0.540596	0.02809	0.999948
AGIWUR140								AGIWUR140	treatment	0	0.25963	-0.02348	0.999948
AGIWUR141								AGIWUR141	treatment	0	0.0423117	-0.01829	0.999948
AGIWUR142	III	12992405	12993707	-	WBGene00000672	col-97	ZK1010.7	AGIWUR142	treatment	0	0.834384	-0.2899	0.999948
AGIWUR143	V	5418044	5420067	-	WBGene00017263	F08F3.6	F08F3.6	AGIWUR143	treatment	0	0.360685	-0.06819	0.999948
AGIWUR144	IV	13095762	13097065	+	WBGene00004339	rfc-3	C39E9.13	AGIWUR144	treatment	0	0.525978	-0.04411	0.999948
AGIWUR145	III	7324940	7329649	-	WBGene00018954	F56C9.11	F56C9.11	AGIWUR145	treatment	0	0.656657	-0.03883	0.999948
AGIWUR146	V	13181580	13184237	-	WBGene00011649	T09E8.4	T09E8.4	AGIWUR146	treatment	0	0.150652	-0.01868	0.999948
AGIWUR147	V	6998819	7000651	+	WBGene00003632	nhr-42	C33G8.6	AGIWUR147	treatment	0	0.351091	-0.0504	0.999948
AGIWUR148	V	16789267	16792771	+	WBGene00012315	immt-2	W06H3.1	AGIWUR148	treatment	0	0.0430031	0.00697	0.999948
AGIWUR149	IV	10705463	10707313	+	WBGene00011297	R102.10	R102.10	AGIWUR149	treatment	0	0.0752416	0.01483	0.999948
AGIWUR150	X	16067069	16067463	-	WBGene00012076	T27A8.4	T27A8.4	AGIWUR150	treatment	0	0.151943	-0.01457	0.999948
AGIWUR151	V	17174038	17175530	+	WBGene00009567	srbc-25	F40D4.6	AGIWUR151	treatment	0	0.448582	-0.0329	0.999948
AGIWUR152	II	2619419	2619789	+	WBGene00017058	D2062.6	D2062.6	AGIWUR152	treatment	0	0.264117	-0.36466	0.999948
AGIWUR153	V	15347847	15349144	-	WBGene00007806	clec-230	C29F3.5	AGIWUR153	treatment	0	1.14404	-0.18828	0.999948
AGIWUR154	X	7879771	7880948	-	WBGene00016535	C39D10.8	C39D10.8	AGIWUR154	treatment	0	0.33745	-0.06583	0.999948
AGIWUR155	X	17073810	17080685	-	WBGene00016271	irld-23	C30G4.6	AGIWUR155	treatment	0	0.0787913	0.0132	0.999948
AGIWUR156	X	8387448	8392584	-	WBGene00006942	wrk-1	F41D9.3	AGIWUR156	treatment	0	0.472175	0.02399	0.999948
AGIWUR157	II	7372594	7374172	-	WBGene00018395	mtch-1	F43E2.7	AGIWUR157	treatment	0	0.124306	0.02187	0.999948
AGIWUR158	III	8405874	8409406	+	WBGene00022697	cyy-1	ZK353.1	AGIWUR158	treatment	0	0.17777	0.02745	0.999948
AGIWUR159	I	9065087	9070264	+	WBGene00004298	rad-54	W06D4.6	AGIWUR159	treatment	0	0.394163	-0.03071	0.999948
AGIWUR160								AGIWUR160	treatment	0	0.219441	0.02953	0.999948
AGIWUR161								AGIWUR161	treatment	0	0.149634	0.0154	0.999948
AGIWUR162								AGIWUR162	treatment	0	0.400658	-0.03615	0.999948
AGIWUR163								AGIWUR163	treatment	0	0.385023	-0.03429	0.999948
AGIWUR164								AGIWUR164	treatment	0	0.641105	-0.03898	0.999948
AGIWUR165								AGIWUR165	treatment	0	0.719003	-0.03324	0.999948
AGIWUR166								AGIWUR166	treatment	0	0.0524498	0.00796	0.999948
AGIWUR167								AGIWUR167	treatment	0	1.91904	-0.0965	0.999948
AGIWUR168								AGIWUR168	treatment	0	0.0131191	0.0013	0.999948
AGIWUR169								AGIWUR169	treatment	0	0.234461	-0.03783	0.999948
AGIWUR170								AGIWUR170	treatment	0	0.64781	0.36723	0.999948
AGIWUR171								AGIWUR171	treatment	0	0.483965	-0.10046	0.999948
AGIWUR172								AGIWUR172	treatment	0	0.371691	-0.07966	0.999948
AGIWUR173								AGIWUR173	treatment	0	0.423793	-0.07762	0.999948
AGIWUR174								AGIWUR174	treatment	0	0.14737	-0.02638	0.999948
AGIWUR175								AGIWUR175	treatment	0	0.517581	-0.08631	0.999948
AGIWUR176								AGIWUR176	treatment	0	0.244192	-0.02752	0.999948
AGIWUR177								AGIWUR177	treatment	0	1.15009	-0.08395	0.999948
AGIWUR178								AGIWUR178	treatment	0	0.55434	-0.07906	0.999948
AGIWUR179								AGIWUR179	treatment	0	0.385412	-0.06225	0.999948
AGIWUR180								AGIWUR180	treatment	0	1.24025	-0.10168	0.999948
AGIWUR181	IV	4679018	4685168	+	WBGene00020678	T22B11.4	T22B11.4	AGIWUR181	treatment	0	0.29864	0.06129	0.999948
AGIWUR182								AGIWUR182	treatment	0	0.406535	-0.04612	0.999948
AGIWUR183	V	6956537	6966422	+	WBGene00003165	mec-1	T07H8.4	AGIWUR183	treatment	0	0.063031	0.01783	0.999948
AGIWUR184	X	397567	400687	+	WBGene00019865	R04A9.6	R04A9.6	AGIWUR184	treatment	0	0.603404	-0.08492	0.999948
AGIWUR185	III	12171353	12177245	-	WBGene00001636	gly-11	Y75B8A.9	AGIWUR185	treatment	0	0.00114062	0.00026	0.999948
AGIWUR186	I	7564584	7567719	+	WBGene00012031	T25G3.4	T25G3.4	AGIWUR186	treatment	0	0.0777297	0.01928	0.999948
AGIWUR187	IV	3698501	3699722	+	WBGene00021358	Y37E11AL.2	Y37E11AL.2	AGIWUR187	treatment	0	0.343105	-0.0674	0.999948
AGIWUR188	V	14691854	14697107	-	WBGene00006836	unc-112	C47E8.7	AGIWUR188	treatment	0	0.711857	0.19374	0.999948
AGIWUR189	III	5917628	5920086	-	WBGene00016201	tdo-2	C28H8.11	AGIWUR189	treatment	0	0.000536171	-0.00014	0.999948
AGIWUR190	V	13126414	13129995	-	WBGene00001137	eat-6	B0365.3	AGIWUR190	treatment	0	0.146361	0.03062	0.999948
AGIWUR191	I	14755154	14756432	-	WBGene00009559	mtx-1	F39B2.11	AGIWUR191	treatment	0	0.191922	0.03028	0.999948
AGIWUR192	III	2805430	2811096	+	WBGene00022168	Y71H2AM.3	Y71H2AM.3	AGIWUR192	treatment	0	0.355489	-0.06174	0.999948
AGIWUR193	III	4752998	4754083	-	WBGene00004469	rps-0	B0393.1	AGIWUR193	treatment	0	0.287195	-0.05628	0.999948
AGIWUR194	X	14413578	14415746	-	WBGene00045291	F23D12.10	F23D12.10	AGIWUR194	treatment	0	0.0194814	0.00673	0.999948
AGIWUR195	II	8267253	8269914	-	WBGene00010457	K01C8.2	K01C8.2	AGIWUR195	treatment	0	0.415192	-0.06486	0.999948
AGIWUR196								AGIWUR196	treatment	0	0.455508	-0.07458	0.999948
AGIWUR197	II	4994002	4995607	+	WBGene00020866	vps-24	T27F7.1	AGIWUR197	treatment	0	0.162472	-0.01275	0.999948
AGIWUR198	V	5734844	5735984	-	WBGene00019603	K09H11.6	K09H11.6	AGIWUR198	treatment	0	0.0262971	-0.00599	0.999948
AGIWUR199								AGIWUR199	treatment	0	0.0608345	-0.09758	0.999948
AGIWUR200	IV	10214986	10219308	-	WBGene00007698	qns-1	C24F3.4	AGIWUR200	treatment	0	0.399478	-0.03531	0.999948
AGIWUR201	I	10479283	10484969	-	WBGene00009507	mus-101	F37D6.1	AGIWUR201	treatment	0	0.604141	-0.05451	0.999948
AGIWUR202	I	14171864	14172786	+	WBGene00077520	C37A5.11	C37A5.11	AGIWUR202	treatment	0	0.00138159	0.00034	0.999948
AGIWUR203	X	2594003	2606732	+	WBGene00003630	nhr-40	T03G6.2	AGIWUR203	treatment	0	0.504727	0.04356	0.999948
AGIWUR204	III	5706718	5709329	-	WBGene00015148	hpo-28	B0336.11	AGIWUR204	treatment	0	0.18173	0.01425	0.999948
AGIWUR205	V	7552756	7553923	-	WBGene00017600	ttr-10	F19F10.4	AGIWUR205	treatment	0	0.181451	-0.02628	0.999948
AGIWUR206	II	6684236	6691841	+	WBGene00016002	C18H9.3	C18H9.3	AGIWUR206	treatment	0	0.0845528	0.01471	0.999948
AGIWUR207	II	6559258	6561583	-	WBGene00017563	F18C5.10	F18C5.10	AGIWUR207	treatment	0	0.0854458	-0.0101	0.999948
AGIWUR208	IV	10913361	10914582	+	WBGene00014002	ZK593.2	ZK593.2	AGIWUR208	treatment	0	0.873465	-0.06317	0.999948
AGIWUR209	IV	3295135	3297225	+	WBGene00021088	W08E12.7	W08E12.7	AGIWUR209	treatment	0	0.194241	0.03176	0.999948
AGIWUR210	IV	13273911	13282878	-	WBGene00013460	cpsf-3	Y67H2A.1	AGIWUR210	treatment	0	0.378034	0.02833	0.999948
AGIWUR211								AGIWUR211	treatment	0	0.710111	-0.05766	0.999948
AGIWUR212	II	2170325	2173219	-	WBGene00016338	srb-14	C33C12.6	AGIWUR212	treatment	0	0.452855	-0.0348	0.999948
AGIWUR213	X	3772763	3778080	+	WBGene00018533	F47B7.2	F47B7.2	AGIWUR213	treatment	0	0.0496343	-0.00664	0.999948
AGIWUR214	II	4405864	4416553	+	WBGene00022741	ZK430.5	ZK430.5	AGIWUR214	treatment	0	0.0318321	-0.01156	0.999948
AGIWUR215								AGIWUR215	treatment	0	0.0629394	-0.00743	0.999948
AGIWUR216	IV	7466702	7469832	-	WBGene00018903	F55G1.7	F55G1.7	AGIWUR216	treatment	0	0.207608	0.0529	0.999948
AGIWUR217								AGIWUR217	treatment	0	0.0556196	-0.00827	0.999948
AGIWUR218	X	14178988	14181705	+	WBGene00007995	C37E2.3	C37E2.3	AGIWUR218	treatment	0	0.250892	-0.0186	0.999948
AGIWUR219	I	11361090	11362900	-	WBGene00044250	F56G4.7	F56G4.7	AGIWUR219	treatment	0	2.10437	-0.10246	0.999948
AGIWUR220	II	12419133	12420586	-	WBGene00013282	sre-26	Y57A10C.4	AGIWUR220	treatment	0	0.665113	-0.04791	0.999948
AGIWUR221	I	10823363	10828454	+	WBGene00016457	C35E7.5	C35E7.5	AGIWUR221	treatment	0	0.0550281	-0.02194	0.999948
AGIWUR222	II	8174845	8177195	-	WBGene00000053	acr-14	T05C12.2	AGIWUR222	treatment	0	0.813796	-0.06978	0.999948
AGIWUR223	X	15322249	15325809	-	WBGene00012442	Y15E3A.3	Y15E3A.3	AGIWUR223	treatment	0	0.695797	-0.04173	0.999948
AGIWUR224	V	14288733	14289718	-	WBGene00008788	F14D7.1	F14D7.1	AGIWUR224	treatment	0	0.0458452	0.00684	0.999948
AGIWUR225	III	5551232	5552131	-	WBGene00017303	F09F7.6	F09F7.6	AGIWUR225	treatment	0	0.442752	-0.05403	0.999948
AGIWUR226								AGIWUR226	treatment	0	0.43619	-0.03145	0.999948
AGIWUR227	I	11652789	11654254	+	WBGene00012267	W04G5.7	W04G5.7	AGIWUR227	treatment	0	2.95476	-0.05282	0.999948
AGIWUR228	V	18860287	18894974	-	WBGene00001258	emb-4	Y80D3A.2	AGIWUR228	treatment	0	1.22307	0.15692	0.999948
AGIWUR229	III	7966601	7969221	-	WBGene00045247	F54H12.8	F54H12.8	AGIWUR229	treatment	0	0.208183	-0.03119	0.999948
AGIWUR230	X	3793912	3795395	-	WBGene00018027	F35A5.5	F35A5.5	AGIWUR230	treatment	0	0.223008	-0.01356	0.999948
AGIWUR231	IV	12605700	12614723	-	WBGene00013223	efa-6	Y55D9A.1	AGIWUR231	treatment	0	0.792169	0.06746	0.999948
AGIWUR232	II	8966921	8969473	-	WBGene00004105	szy-20	C18E9.3	AGIWUR232	treatment	0	0.695779	0.08776	0.999948
AGIWUR233	II	5373997	5375177	+	WBGene00017283	F09E5.3	F09E5.3	AGIWUR233	treatment	0	0.109636	-0.01921	0.999948
AGIWUR234	I	8133891	8135051	+	WBGene00012113	T28B8.1	T28B8.1	AGIWUR234	treatment	0	0.226691	-0.03681	0.999948
AGIWUR235								AGIWUR235	treatment	0	0.299279	-0.01859	0.999948
AGIWUR236	III	11502963	11505291	-	WBGene00013446	Y66D12A.21	Y66D12A.21	AGIWUR236	treatment	0	0.478122	-0.06375	0.999948
AGIWUR237	III	10355122	10355982	-	WBGene00004986	spp-1	T07C4.4	AGIWUR237	treatment	0	0.191841	-0.03865	0.999948
AGIWUR238	II	6679545	6682971	+	WBGene00016005	ift-74	C18H9.8	AGIWUR238	treatment	0	0.845335	-0.08633	0.999948
AGIWUR239	IV	11317419	11319951	+	WBGene00007108	gspd-1	B0035.5	AGIWUR239	treatment	0	0.0263466	0.00308	0.999948
AGIWUR240	V	11917564	11924654	+	WBGene00011270	R31.2	R31.2	AGIWUR240	treatment	0	0.849918	0.10906	0.999948
AGIWUR241	I	9070247	9075077	-	WBGene00011531	rsbp-1	T06D10.1	AGIWUR241	treatment	0	0.299652	0.04508	0.999948
AGIWUR242	III	5677953	5679038	-	WBGene00018830	ska-3	F54E7.8	AGIWUR242	treatment	0	0.167941	-0.01489	0.999948
AGIWUR243	I	8591215	8591978	+	WBGene00004305	ran-4	R05D11.3	AGIWUR243	treatment	0	0.0754361	-0.01146	0.999948
AGIWUR244	X	4176065	4177494	-	WBGene00022747	ZK470.6	ZK470.6	AGIWUR244	treatment	0	0.703736	-0.05634	0.999948
AGIWUR245	III	124778	126527	+	WBGene00016218	pals-23	C29F9.3	AGIWUR245	treatment	0	0.0801558	-0.01036	0.999948
AGIWUR246	III	607045	609973	-	WBGene00020559	best-17	T19C3.1	AGIWUR246	treatment	0	0.0425074	0.01442	0.999948
AGIWUR247								AGIWUR247	treatment	0	1.59215	-0.08007	0.999948
AGIWUR248								AGIWUR248	treatment	0	0.0560421	-0.00999	0.999948
AGIWUR249								AGIWUR249	treatment	0	0.907287	-0.04731	0.999948
AGIWUR250								AGIWUR250	treatment	0	0.52918	-0.06892	0.999948
AGIWUR251								AGIWUR251	treatment	0	0.568589	-0.06616	0.999948
AGIWUR252								AGIWUR252	treatment	0	0.329251	-0.03438	0.999948
AGIWUR253								AGIWUR253	treatment	0	1.33806	-0.07649	0.999948
AGIWUR254								AGIWUR254	treatment	0	0.148855	0.02228	0.999948
AGIWUR255								AGIWUR255	treatment	0	0.0932308	-0.01288	0.999948
AGIWUR256								AGIWUR256	treatment	0	0.159086	-0.03589	0.999948
AGIWUR257								AGIWUR257	treatment	0	0.402578	-0.06254	0.999948
AGIWUR258								AGIWUR258	treatment	0	0.345498	-0.03925	0.999948
AGIWUR259								AGIWUR259	treatment	0	0.333274	-0.04033	0.999948
AGIWUR260								AGIWUR260	treatment	0	0.227979	-0.03917	0.999948
AGIWUR261								AGIWUR261	treatment	0	0.036066	-0.00794	0.999948
AGIWUR262								AGIWUR262	treatment	0	0.431534	-0.08516	0.999948
AGIWUR263								AGIWUR263	treatment	0	0.318857	-0.03815	0.999948
AGIWUR264								AGIWUR264	treatment	0	0.266614	-0.0334	0.999948
AGIWUR265	II	6125559	6127942	+	WBGene00004680	rars-2	C29H12.1	AGIWUR265	treatment	0	0.048685	0.00883	0.999948
AGIWUR266	I	9638886	9641736	-	WBGene00011492	T05F1.7	T05F1.7	AGIWUR266	treatment	0	0.838791	-0.07806	0.999948
AGIWUR267	II	9479641	9480106	-	WBGene00045414	T19H5.7	T19H5.7	AGIWUR267	treatment	0	0.900628	-0.09157	0.999948
AGIWUR268	IV	1410786	1419847	-	WBGene00022310	Y77E11A.7	Y77E11A.7	AGIWUR268	treatment	0	0.163751	0.03534	0.999948
AGIWUR269	II	3002513	3003827	+	WBGene00016575	C41H7.5	C41H7.5	AGIWUR269	treatment	0	0.118926	-0.02537	0.999948
AGIWUR270	X	8542867	8546021	-	WBGene00015391	sdha-1	C03G5.1	AGIWUR270	treatment	0	0.0206811	0.00844	0.999948
AGIWUR271	I	8691039	8692622	-	WBGene00010624	mrps-15	K07A12.7	AGIWUR271	treatment	0	0.451162	0.03621	0.999948
AGIWUR272	X	4805998	4811536	-	WBGene00019960	ztf-16	R08E3.4	AGIWUR272	treatment	0	0.299784	0.0526	0.999948
AGIWUR273	IV	7977836	7979014	+	WBGene00003879	ora-1	F57H12.3	AGIWUR273	treatment	0	0.540182	-0.19463	0.999948
AGIWUR274	II	9967277	9968049	-	WBGene00011273	R53.4	R53.4	AGIWUR274	treatment	0	0.486157	0.09659	0.999948
AGIWUR275	III	4810031	4811162	-	WBGene00008007	C38D4.7	C38D4.7	AGIWUR275	treatment	0	0.0641188	-0.02619	0.999948
AGIWUR276	V	17653482	17655281	-	WBGene00010295	fbxa-193	F59A1.9	AGIWUR276	treatment	0	0.332802	-0.0413	0.999948
AGIWUR277	III	7370131	7374731	-	WBGene00003378	mml-1	T20B12.6	AGIWUR277	treatment	0	0.0838885	-0.02017	0.999948
AGIWUR278	IV	3482112	3482565	-	WBGene00023476	srz-55	C09G12.14	AGIWUR278	treatment	0	0.325841	-0.04517	0.999948
AGIWUR279	III	11696599	11698306	+	WBGene00012753	Y41C4A.6	Y41C4A.6	AGIWUR279	treatment	0	0.110519	-0.01188	0.999948
AGIWUR280	II	9213658	9222798	+	WBGene00014208	ZK1067.2	ZK1067.2	AGIWUR280	treatment	0	0.323771	-0.04392	0.999948
AGIWUR281	III	12820141	12825651	+	WBGene00012544	Y37D8A.2	Y37D8A.2	AGIWUR281	treatment	0	0.398811	-0.02515	0.999948
AGIWUR282	X	2710918	2748114	-	WBGene00006742	unc-2	T02C5.5	AGIWUR282	treatment	0	0.154777	0.03747	0.999948
AGIWUR283	II	2652841	2654464	-	WBGene00005561	sri-49	F22E5.14	AGIWUR283	treatment	0	0.230267	-0.02274	0.999948
AGIWUR284	V	3355848	3357193	-	WBGene00015437	scrm-3	C04E12.7	AGIWUR284	treatment	0	0.146848	0.01914	0.999948
AGIWUR285	IV	7791704	7792263	-	WBGene00016379	C33H5.13	C33H5.13	AGIWUR285	treatment	0	0.447602	-0.05293	0.999948
AGIWUR286	III	10335172	10337536	+	WBGene00000423	ced-9	T07C4.8	AGIWUR286	treatment	0	0.525655	0.08251	0.999948
AGIWUR287	I	6836375	6838140	+	WBGene00019322	ahcy-1	K02F2.2	AGIWUR287	treatment	0	0.0256602	0.01041	0.999948
AGIWUR288	X	3940141	3943313	-	WBGene00004184	T19D2.2	T19D2.2	AGIWUR288	treatment	0	0.565162	0.09222	0.999948
AGIWUR289	V	5863984	5865149	-	WBGene00017836	F26F12.5	F26F12.5	AGIWUR289	treatment	0	0.0622128	-0.02447	0.999948
AGIWUR290	V	5838960	5845739	-	WBGene00017834	F26F12.3	F26F12.3	AGIWUR290	treatment	0	0.399018	0.07797	0.999948
AGIWUR291	II	1875958	1877237	+	WBGene00015827	math-13	C16C4.3	AGIWUR291	treatment	0	0.729672	-0.04122	0.999948
AGIWUR292	V	4841940	4842567	-	WBGene00000860	cwp-2	C37H5.11	AGIWUR292	treatment	0	2.08452	-0.11289	0.999948
AGIWUR293	IV	10086137	10088437	+	WBGene00003576	ndc-80	W01B6.9	AGIWUR293	treatment	0	0.538644	-0.06981	0.999948
AGIWUR294	X	7572110	7581059	+	WBGene00017241	pcyt-1	F08C6.2	AGIWUR294	treatment	0	0.242484	-0.02406	0.999948
AGIWUR295	III	5288180	5298361	+	WBGene00020530	T15B12.1	T15B12.1	AGIWUR295	treatment	0	0.787237	0.0999	0.999948
AGIWUR296	IV	10219373	10221281	-	WBGene00007696	tram-1	C24F3.1	AGIWUR296	treatment	0	0.551489	0.07811	0.999948
AGIWUR297	V	14688616	14688959	+	WBGene00044180	C47E8.11	C47E8.11	AGIWUR297	treatment	0	1.90451	-0.08212	0.999948
AGIWUR298	X	6510929	6512195	+	WBGene00044605	ttr-36	F22A3.7	AGIWUR298	treatment	0	0.209258	-0.04688	0.999948
AGIWUR299	III	8004397	8005887	+	WBGene00044446	C06G4.6	C06G4.6	AGIWUR299	treatment	0	0.435039	-0.03832	0.999948
AGIWUR300	II	3725906	3727479	-	WBGene00016712	C46E10.8	C46E10.8	AGIWUR300	treatment	0	0.122349	-0.02048	0.999948
AGIWUR301	III	12170	14869	-	WBGene00003670	nhr-80	H10E21.3	AGIWUR301	treatment	0	0.94426	-0.14672	0.999948
AGIWUR302	X	596314	599553	-	WBGene00017424	F13C5.3	F13C5.3	AGIWUR302	treatment	0	0.311188	-0.02487	0.999948
AGIWUR303	IV	17383370	17386783	+	WBGene00044238	C30H6.12	C30H6.12	AGIWUR303	treatment	0	0.448069	-0.06039	0.999948
AGIWUR304	V	11693188	11695697	-	WBGene00012282	W05E10.5	W05E10.5	AGIWUR304	treatment	0	0.425137	0.02879	0.999948
AGIWUR305	V	8301490	8302580	-	WBGene00004766	sel-9	W02D7.7	AGIWUR305	treatment	0	0.38731	-0.02377	0.999948
AGIWUR306	II	5411542	5412174	-	WBGene00017141	EEED8.13	EEED8.13	AGIWUR306	treatment	0	0.0398021	-0.0126	0.999948
AGIWUR307	III	4508855	4512162	+	WBGene00009115	F25F2.1	F25F2.1	AGIWUR307	treatment	0	0.114319	-0.024	0.999948
AGIWUR308	III	10601905	10603566	-	WBGene00012642	Y39A1A.2	Y39A1A.2	AGIWUR308	treatment	0	0.0909739	-0.02987	0.999948
AGIWUR309	X	13706928	13708002	+	WBGene00010504	K02D3.1	K02D3.1	AGIWUR309	treatment	0	0.861866	-0.06361	0.999948
AGIWUR310								AGIWUR310	treatment	0	0.567168	-0.04253	0.999948
AGIWUR311	V	13126414	13129995	-	WBGene00001137	eat-6	B0365.3	AGIWUR311	treatment	0	0.0639275	-0.01063	0.999948
AGIWUR312								AGIWUR312	treatment	0	0.016816	-0.00203	0.999948
AGIWUR313	V	9798926	9799179	-	WBGene00044192	F46B6.13	F46B6.13	AGIWUR313	treatment	0	0.783411	-0.28722	0.999948
AGIWUR314	III	11706969	11708820	-	WBGene00012755	Y41C4A.8	Y41C4A.8	AGIWUR314	treatment	0	0.298306	-0.03564	0.999948
AGIWUR315	I	5716574	5725772	+	WBGene00002989	lim-7	C04F1.3	AGIWUR315	treatment	0	0.150665	0.04743	0.999948
AGIWUR316								AGIWUR316	treatment	0	0.077425	-0.01178	0.999948
AGIWUR317	I	6511612	6513843	-	WBGene00016947	C55B7.11	C55B7.11	AGIWUR317	treatment	0	0.321594	0.04095	0.999948
AGIWUR318	III	5196678	5199688	-	WBGene00001262	emb-8	K10D2.6	AGIWUR318	treatment	0	0.778839	0.1415	0.999948
AGIWUR319	IV	13777808	13778812	+	WBGene00004430	rpl-18	Y45F10D.12	AGIWUR319	treatment	0	0.0907768	-0.01714	0.999948
AGIWUR320	II	5069764	5071365	-	WBGene00044386	C27A2.7	C27A2.7	AGIWUR320	treatment	0	0.0987638	0.00937	0.999948
AGIWUR321								AGIWUR321	treatment	0	0.106437	0.04262	0.999948
AGIWUR322	IV	4747901	4749113	-	WBGene00017121	cyc-2.1	E04A4.7	AGIWUR322	treatment	0	0.563449	-0.03973	0.999948
AGIWUR323	II	3869901	3873010	+	WBGene00016773	oac-10	C49D10.4	AGIWUR323	treatment	0	0.98427	-0.08298	0.999948
AGIWUR324	V	1475072	1479576	+	WBGene00006794	unc-60	C38C3.5	AGIWUR324	treatment	0	0.170263	0.03699	0.999948
AGIWUR325	X	16841105	16842975	+	WBGene00018307	dyla-1	F41G4.1	AGIWUR325	treatment	0	0.425143	-0.06268	0.999948
AGIWUR326	V	3118377	3120323	+	WBGene00022261	clec-210	Y73C8C.2	AGIWUR326	treatment	0	0.119902	-0.05683	0.999948
AGIWUR327	V	419435	421839	+	WBGene00021448	Y39D8A.1	Y39D8A.1	AGIWUR327	treatment	0	0.0400342	-0.00757	0.999948
AGIWUR328	II	1912450	1912841	-	WBGene00018663	math-31	F52C6.6	AGIWUR328	treatment	0	0.907771	-0.08736	0.999948
AGIWUR329	IV	12791171	12791685	+	WBGene00008553	F07C6.2	F07C6.2	AGIWUR329	treatment	0	0.489858	-0.07769	0.999948
AGIWUR330								AGIWUR330	treatment	0	0.437157	-0.03493	0.999948
AGIWUR331	III	3317737	3321245	-	WBGene00021816	Y53G8AR.9	Y53G8AR.9	AGIWUR331	treatment	0	0.251026	-0.06449	0.999948
AGIWUR332								AGIWUR332	treatment	0	0.918711	-0.06265	0.999948
AGIWUR333								AGIWUR333	treatment	0	1.00238	-0.06147	0.999948
AGIWUR334								AGIWUR334	treatment	0	0.0846018	-0.00614	0.999948
AGIWUR335								AGIWUR335	treatment	0	1.15147	-0.06611	0.999948
AGIWUR336								AGIWUR336	treatment	0	0.456577	-0.03252	0.999948
AGIWUR337								AGIWUR337	treatment	0	0.0107323	0.00133	0.999948
AGIWUR338								AGIWUR338	treatment	0	0.0291284	0.00553	0.999948
AGIWUR339								AGIWUR339	treatment	0	0.129095	-0.01923	0.999948
AGIWUR340								AGIWUR340	treatment	0	0.472091	0.05033	0.999948
AGIWUR341								AGIWUR341	treatment	0	0.52859	-0.099	0.999948
AGIWUR342								AGIWUR342	treatment	0	0.412651	-0.05139	0.999948
AGIWUR343								AGIWUR343	treatment	0	0.763691	-0.12273	0.999948
AGIWUR344								AGIWUR344	treatment	0	0.761839	-0.06631	0.999948
AGIWUR345								AGIWUR345	treatment	0	0.394876	-0.06748	0.999948
AGIWUR346								AGIWUR346	treatment	0	0.529414	-0.08199	0.999948
AGIWUR347								AGIWUR347	treatment	0	0.0660226	-0.01161	0.999948
AGIWUR348								AGIWUR348	treatment	0	0.12202	-0.01913	0.999948
AGIWUR349								AGIWUR349	treatment	0	0.113709	-0.02159	0.999948
AGIWUR350	I	7009139	7015212	-	WBGene00010369	chd-1	H06O01.2	AGIWUR350	treatment	0	0.249968	0.0512	0.999948
AGIWUR351	IV	7786000	7789613	-	WBGene00016378	imp-3	C33H5.11	AGIWUR351	treatment	0	0.83554	-0.08047	0.999948
AGIWUR352	IV	4660991	4665204	+	WBGene00017920	jmjd-1.2	F29B9.2	AGIWUR352	treatment	0	0.267592	0.04274	0.999948
AGIWUR353								AGIWUR353	treatment	0	0.518182	0.09661	0.999948
AGIWUR354	I	11498914	11499655	-	WBGene00010653	K08C9.6	K08C9.6	AGIWUR354	treatment	0	0.852897	-0.09383	0.999948
AGIWUR355	I	496144	502042	-	WBGene00022035	Y65B4BL.3	Y65B4BL.3	AGIWUR355	treatment	0	0.0522076	-0.00663	0.999948
AGIWUR356	I	11067699	11069996	-	WBGene00014914	Y52B11A.11	Y52B11A.11	AGIWUR356	treatment	0	1.18572	-0.10172	0.999948
AGIWUR357	X	17671029	17680793	+	WBGene00020732	T23E7.2	T23E7.2	AGIWUR357	treatment	0	0.385869	0.11758	0.999948
AGIWUR358	X	5885865	5886823	+	WBGene00001450	flp-7	F49E10.3	AGIWUR358	treatment	0	0.574418	-0.04385	0.999948
AGIWUR359	V	10929811	10930774	+	WBGene00010236	F58B4.3	F58B4.3	AGIWUR359	treatment	0	0.167884	0.02948	0.999948
AGIWUR360	IV	7083694	7084682	-	WBGene00004473	rps-4	Y43B11AR.4	AGIWUR360	treatment	0	0.00508488	-0.00073	0.999948
AGIWUR361	II	2842608	2843188	-	WBGene00022444	Y110A2AL.7	Y110A2AL.7	AGIWUR361	treatment	0	0.686916	-0.52032	0.999948
AGIWUR362								AGIWUR362	treatment	0	0.0649608	0.01504	0.999948
AGIWUR363	V	6044028	6045671	+	WBGene00000534	cpi-2	R01B10.1	AGIWUR363	treatment	0	0.144249	0.03624	0.999948
AGIWUR364	IV	7405460	7418733	+	WBGene00001187	egl-19	C48A7.1	AGIWUR364	treatment	0	0.462388	0.119	0.999948
AGIWUR365								AGIWUR365	treatment	0	0.50317	-0.04715	0.999948
AGIWUR366	X	7218109	7226825	+	WBGene00044068	syd-9	ZK867.1	AGIWUR366	treatment	0	0.440571	-0.08004	0.999948
AGIWUR367	V	9718462	9719724	+	WBGene00014754	F40F9.11	F40F9.11	AGIWUR367	treatment	0	0.54041	-0.0595	0.999948
AGIWUR368								AGIWUR368	treatment	0	0.255622	-0.02554	0.999948
AGIWUR369	X	6853618	6860922	+	WBGene00004370	rig-3	C53B7.1	AGIWUR369	treatment	0	0.88045	0.09364	0.999948
AGIWUR370	V	5714760	5716581	-	WBGene00044539	K09H11.9	K09H11.9	AGIWUR370	treatment	0	0.39368	-0.05089	0.999948
AGIWUR371	II	14698701	14699362	+	WBGene00007478	C09F9.1	C09F9.1	AGIWUR371	treatment	0	0.256252	-0.12325	0.999948
AGIWUR372	V	18742427	18745266	-	WBGene00045363	F11D11.13	F11D11.13	AGIWUR372	treatment	0	0.355065	-0.03594	0.999948
AGIWUR373	X	3092395	3094448	-	WBGene00006948	wrt-2	F52E4.6	AGIWUR373	treatment	0	0.0391654	-0.00713	0.999948
AGIWUR374								AGIWUR374	treatment	0	0.130825	-0.01465	0.999948
AGIWUR375	IV	12982119	12986088	-	WBGene00010747	K10D11.3	K10D11.3	AGIWUR375	treatment	0	0.238062	-0.07357	0.999948
AGIWUR376	II	4433332	4435169	+	WBGene00003699	nhr-109	T12C9.5	AGIWUR376	treatment	0	0.455397	-0.05814	0.999948
AGIWUR377	V	14667897	14668743	-	WBGene00044216	C47E8.10	C47E8.10	AGIWUR377	treatment	0	0.614578	-0.05563	0.999948
AGIWUR378	II	7772499	7773914	+	WBGene00015516	C06A8.6	C06A8.6	AGIWUR378	treatment	0	0.188549	-0.10501	0.999948
AGIWUR379	II	12495487	12496387	-	WBGene00011877	T21B4.3	T21B4.3	AGIWUR379	treatment	0	0.0122753	-0.00209	0.999948
AGIWUR380	X	3716314	3718566	+	WBGene00015292	C01C4.2	C01C4.2	AGIWUR380	treatment	0	0.016118	-0.00236	0.999948
AGIWUR381	V	19201013	19203607	-	WBGene00012664	Y39B6A.1	Y39B6A.1	AGIWUR381	treatment	0	0.00278125	0.00023	0.999948
AGIWUR382	II	232852	237821	-	WBGene00021546	laat-1	Y43H11AL.2	AGIWUR382	treatment	0	0.548543	0.09774	0.999948
AGIWUR383								AGIWUR383	treatment	0	0.0846056	0.01985	0.999948
AGIWUR384								AGIWUR384	treatment	0	0.717008	-0.07557	0.999948
AGIWUR385	I	9895693	9900817	-	WBGene00003396	mom-4	F52F12.3	AGIWUR385	treatment	0	0.00433832	-0.0008	0.999948
AGIWUR386	V	9053322	9053995	-	WBGene00016097	C25E10.8	C25E10.8	AGIWUR386	treatment	0	0.456893	-0.05274	0.999948
AGIWUR387	X	4677342	4678129	-	WBGene00001454	flp-11	K02G10.4	AGIWUR387	treatment	0	0.806135	-0.0612	0.999948
AGIWUR388	V	17324907	17326168	+	WBGene00045408	F31E9.8	F31E9.8	AGIWUR388	treatment	0	0.436653	-0.03581	0.999948
AGIWUR389	I	6215669	6219911	+	WBGene00020346	rbm-5	T08B2.5	AGIWUR389	treatment	0	0.112846	-0.03035	0.999948
AGIWUR390	V	7875756	7876789	+	WBGene00018219	F40A3.4	F40A3.4	AGIWUR390	treatment	0	0.446447	-0.06052	0.999948
AGIWUR391	X	15309374	15314899	+	WBGene00003681	nhr-91	Y15E3A.1	AGIWUR391	treatment	0	0.222229	-0.03409	0.999948
AGIWUR392	V	13408242	13409832	+	WBGene00009981	F53F1.3	F53F1.3	AGIWUR392	treatment	0	0.541733	-0.05182	0.999948
AGIWUR393	III	8725323	8731373	-	WBGene00022718	ZK370.4	ZK370.4	AGIWUR393	treatment	0	0.0335378	0.00831	0.999948
AGIWUR394								AGIWUR394	treatment	0	0.711485	0.18625	0.999948
AGIWUR395	III	8634078	8643739	-	WBGene00006662	twk-7	F22B7.7	AGIWUR395	treatment	0	0.0140143	-0.00304	0.999948
AGIWUR396	III	5592135	5594785	+	WBGene00018963	ucr-1	F56D2.1	AGIWUR396	treatment	0	0.0901823	-0.01271	0.999948
AGIWUR397	X	12125608	12128000	+	WBGene00011360	lgc-18	T01H10.7	AGIWUR397	treatment	0	0.277629	-0.03203	0.999948
AGIWUR398								AGIWUR398	treatment	0	0.144741	-0.015	0.999948
AGIWUR399								AGIWUR399	treatment	0	0.247116	-0.03689	0.999948
AGIWUR400	III	5878521	5879415	+	WBGene00017159	F01F1.2	F01F1.2	AGIWUR400	treatment	0	0.616761	0.12128	0.999948
AGIWUR401								AGIWUR401	treatment	0	0.0610952	-0.07469	0.999948
AGIWUR402								AGIWUR402	treatment	0	0.565609	-0.4698	0.999948
AGIWUR403	IV	7797192	7800252	+	WBGene00002221	klp-10	C33H5.4	AGIWUR403	treatment	0	0.419227	0.06631	0.999948
AGIWUR404								AGIWUR404	treatment	0	0.320522	0.03751	0.999948
AGIWUR405								AGIWUR405	treatment	0	0.0892418	0.02656	0.999948
AGIWUR406	X	5279497	5283719	+	WBGene00021319	Y34B4A.2	Y34B4A.2	AGIWUR406	treatment	0	0.0595976	-0.01102	0.999948
AGIWUR407	V	4410943	4412401	+	WBGene00021617	Y47D7A.3	Y47D7A.3	AGIWUR407	treatment	0	0.748494	-0.05715	0.999948
AGIWUR408								AGIWUR408	treatment	0	0.491716	-0.07653	0.999948
AGIWUR409	I	6954414	6961139	-	WBGene00016260	rege-1	C30F12.1	AGIWUR409	treatment	0	0.0990903	-0.01618	0.999948
AGIWUR410	X	969074	970270	-	WBGene00016645	C44C1.6	C44C1.6	AGIWUR410	treatment	0	0.016628	-0.00581	0.999948
AGIWUR411	V	9628314	9629110	-	WBGene00044011	T06E4.12	T06E4.12	AGIWUR411	treatment	0	0.351422	-0.06239	0.999948
AGIWUR412	X	12858019	12859541	+	WBGene00011770	T14G8.2	T14G8.2	AGIWUR412	treatment	0	0.0606567	-0.00937	0.999948
AGIWUR413	V	127000	128034	-	WBGene00021000	W03F9.2	W03F9.2	AGIWUR413	treatment	0	1.95406	-0.08563	0.999948
AGIWUR414	IV	13561861	13574440	+	WBGene00004265	qui-1	Y45F10B.10	AGIWUR414	treatment	0	0.47032	0.05261	0.999948
AGIWUR415								AGIWUR415	treatment	0	1.79984	0.14375	0.999948
AGIWUR416	I	8377601	8392768	-	WBGene00011827	T19A6.1	T19A6.1	AGIWUR416	treatment	0	1.80662	-0.08346	0.999948
AGIWUR417	I	12508299	12513419	+	WBGene00006829	unc-101	K11D2.3	AGIWUR417	treatment	0	0.0422156	0.00973	0.999948
AGIWUR418								AGIWUR418	treatment	0	0.181252	0.02449	0.999948
AGIWUR419								AGIWUR419	treatment	0	1.03908	-0.08739	0.999948
AGIWUR420								AGIWUR420	treatment	0	0.125544	0.01276	0.999948
AGIWUR421								AGIWUR421	treatment	0	0.779573	-0.05355	0.999948
AGIWUR422								AGIWUR422	treatment	0	0.901002	-0.0523	0.999948
AGIWUR423								AGIWUR423	treatment	0	0.579977	-0.06358	0.999948
AGIWUR424								AGIWUR424	treatment	0	0.200221	-0.02369	0.999948
AGIWUR425								AGIWUR425	treatment	0	0.52979	-0.04875	0.999948
AGIWUR426								AGIWUR426	treatment	0	0.343649	-0.06922	0.999948
AGIWUR427								AGIWUR427	treatment	0	0.355755	-0.05741	0.999948
AGIWUR428								AGIWUR428	treatment	0	0.329752	-0.04808	0.999948
AGIWUR429								AGIWUR429	treatment	0	0.0233946	-0.00348	0.999948
AGIWUR430								AGIWUR430	treatment	0	1.02196	-0.12148	0.999948
AGIWUR431								AGIWUR431	treatment	0	0.0193672	0.00331	0.999948
AGIWUR432								AGIWUR432	treatment	0	1.39835	-0.15376	0.999948
AGIWUR433								AGIWUR433	treatment	0	0.62483	-0.07941	0.999948
AGIWUR434	I	12157151	12158712	+	WBGene00008870	F15H9.1	F15H9.1	AGIWUR434	treatment	0	1.41748	-0.09149	0.999948
AGIWUR435	V	9054268	9054844	-	WBGene00023417	swm-1	C25E10.9	AGIWUR435	treatment	0	0.0892462	-0.02781	0.999948
AGIWUR436	I	10336395	10341178	+	WBGene00001337	ears-1	ZC434.5	AGIWUR436	treatment	0	0.174325	-0.02254	0.999948
AGIWUR437	II	9426229	9427744	-	WBGene00010944	M176.5	M176.5	AGIWUR437	treatment	0	0.00917432	0.00144	0.999948
AGIWUR438								AGIWUR438	treatment	0	1.14559	-0.10164	0.999948
AGIWUR439	X	6311715	6314588	+	WBGene00020420	T10E10.3	T10E10.3	AGIWUR439	treatment	0	0.781204	-0.09903	0.999948
AGIWUR440	II	4818662	4821564	-	WBGene00016355	lact-5	C33F10.7	AGIWUR440	treatment	0	1.12746	-0.10379	0.999948
AGIWUR441	I	12953969	12955322	-	WBGene00045468	F08A8.8	F08A8.8	AGIWUR441	treatment	0	0.0517986	0.00583	0.999948
AGIWUR442	X	3031723	3033203	+	WBGene00019738	clec-265	M02F4.7	AGIWUR442	treatment	0	0.201306	-0.04977	0.999948
AGIWUR443	V	12406229	12407017	+	WBGene00010469	K01D12.10	K01D12.10	AGIWUR443	treatment	0	2.48156	-0.16649	0.999948
AGIWUR444	IV	10126749	10128956	-	WBGene00010677	gtbp-1	K08F4.2	AGIWUR444	treatment	0	0.114588	-0.01873	0.999948
AGIWUR445	III	13204982	13207393	+	WBGene00012720	Y39E4B.11	Y39E4B.11	AGIWUR445	treatment	0	0.644282	-0.09747	0.999948
AGIWUR446	III	11007415	11007620	-	WBGene00012965	fipr-17	Y48A6B.4	AGIWUR446	treatment	0	0.726876	-0.36558	0.999948
AGIWUR447	IV	10602944	10606894	+	WBGene00011180	R09H10.2	R09H10.2	AGIWUR447	treatment	0	0.213804	-0.04162	0.999948
AGIWUR448	IV	8741383	8743704	-	WBGene00009012	F21D5.7	F21D5.7	AGIWUR448	treatment	0	0.110246	0.0215	0.999948
AGIWUR449	X	3576608	3578830	+	WBGene00000515	ckc-1	T27A10.3	AGIWUR449	treatment	0	0.564336	-0.05341	0.999948
AGIWUR450	IV	4568841	4590297	+	WBGene00017900	F28E10.1	F28E10.1	AGIWUR450	treatment	0	0.0829727	0.01613	0.999948
AGIWUR451	IV	1567921	1595824	-	WBGene00003794	npp-8	Y41D4B.19	AGIWUR451	treatment	0	0.069845	-0.0168	0.999948
AGIWUR452	V	137177	141370	-	WBGene00044512	W03F9.11	W03F9.11	AGIWUR452	treatment	0	0.117959	-0.01023	0.999948
AGIWUR453								AGIWUR453	treatment	0	0.183494	0.03295	0.999948
AGIWUR454	III	12785154	12793128	+	WBGene00013914	lgc-37	ZC482.5	AGIWUR454	treatment	0	0.504078	0.0578	0.999948
AGIWUR455	X	9216867	9232075	-	WBGene00006887	vav-1	C35B8.2	AGIWUR455	treatment	0	0.033783	-0.00574	0.999948
AGIWUR456	V	4412748	4414663	-	WBGene00001714	grl-5	Y47D7A.5	AGIWUR456	treatment	0	0.914707	-0.24913	0.999948
AGIWUR457								AGIWUR457	treatment	0	0.0154133	-0.00292	0.999948
AGIWUR458	IV	13068751	13070290	+	WBGene00008028	scl-6	C39E9.4	AGIWUR458	treatment	0	0.0251509	0.01243	0.999948
AGIWUR459	I	8040799	8043277	+	WBGene00010565	vacl-14	K04G2.6	AGIWUR459	treatment	0	0.126578	0.01935	0.999948
AGIWUR460	V	4731911	4734723	+	WBGene00018208	F39G3.3	F39G3.3	AGIWUR460	treatment	0	0.676558	0.1067	0.999948
AGIWUR461								AGIWUR461	treatment	0	0.0553625	0.00959	0.999948
AGIWUR462	IV	8840725	8842805	+	WBGene00011706	T11B7.1	T11B7.1	AGIWUR462	treatment	0	0.0362016	-0.00874	0.999948
AGIWUR463	I	183364	208465	+	WBGene00000227	atm-1	Y48G1BL.2	AGIWUR463	treatment	0	0.0923785	-0.01496	0.999948
AGIWUR464	III	7293632	7308364	+	WBGene00015156	B0361.2	B0361.2	AGIWUR464	treatment	0	0.779529	-0.0496	0.999948
AGIWUR465	II	8696591	8698928	-	WBGene00007917	C34C6.4	C34C6.4	AGIWUR465	treatment	0	0.417137	-0.02882	0.999948
AGIWUR466								AGIWUR466	treatment	0	0.311215	-0.0665	0.999948
AGIWUR467	V	6120909	6202626	-	WBGene00006436	ttn-1	W06H8.8	AGIWUR467	treatment	0	0.505998	0.02043	0.999948
AGIWUR468								AGIWUR468	treatment	0	0.336388	-0.04496	0.999948
AGIWUR469	IV	4990255	4991433	-	WBGene00017115	E03H12.9	E03H12.9	AGIWUR469	treatment	0	0.431543	-0.03013	0.999948
AGIWUR470								AGIWUR470	treatment	0	0.24714	-0.02259	0.999948
AGIWUR471	V	12731772	12733645	-	WBGene00000984	dhs-21	R11D1.11	AGIWUR471	treatment	0	0.44236	-0.03558	0.999948
AGIWUR472	X	2672427	2672759	+	WBGene00022919	C09B7.4	C09B7.4	AGIWUR472	treatment	0	0.346856	-0.03056	0.999948
AGIWUR473	IV	2902436	2914816	-	WBGene00021886	Y54G2A.21	Y54G2A.21	AGIWUR473	treatment	0	0.235298	-0.05261	0.999948
AGIWUR474	I	10590678	10593972	+	WBGene00044070	set-18	T22A3.4	AGIWUR474	treatment	0	0.123184	0.03283	0.999948
AGIWUR475	V	19397828	19398982	-	WBGene00045413	C25F9.13	C25F9.13	AGIWUR475	treatment	0	0.197961	-0.0059	0.999948
AGIWUR476								AGIWUR476	treatment	0	0.487893	-0.04281	0.999948
AGIWUR477	I	9793756	9796675	+	WBGene00009164	hrdl-1	F26E4.11	AGIWUR477	treatment	0	0.229948	0.03977	0.999948
AGIWUR478								AGIWUR478	treatment	0	0.0606201	-0.02083	0.999948
AGIWUR479								AGIWUR479	treatment	0	0.10932	-0.01052	0.999948
AGIWUR480	IV	1545296	1566192	-	WBGene00016427	C34H4.5	C34H4.5	AGIWUR480	treatment	0	0.530076	0.08923	0.999948
AGIWUR481	V	2854393	2855573	-	WBGene00005635	srj-57	T03D3.14	AGIWUR481	treatment	0	0.556014	0.04881	0.999948
AGIWUR482	X	15031353	15034541	-	WBGene00001096	dsc-1	C18B12.3	AGIWUR482	treatment	0	0.399774	0.03313	0.999948
AGIWUR483	X	6058255	6060242	+	WBGene00001602	gln-1	C45B2.5	AGIWUR483	treatment	0	0.015374	0.00212	0.999948
AGIWUR484	II	14234972	14243603	-	WBGene00012982	jmjd-2	Y48B6A.11	AGIWUR484	treatment	0	0.722255	0.11319	0.999948
AGIWUR485	I	7222296	7224381	+	WBGene00007255	cnnm-4	C01H6.6	AGIWUR485	treatment	0	0.0309257	-0.00472	0.999948
AGIWUR486	X	5106260	5107039	-	WBGene00044299	C42D8.9	C42D8.9	AGIWUR486	treatment	0	0.124741	0.02005	0.999948
AGIWUR487	V	11251035	11251211	+	WBGene00050898	T19B10.12	T19B10.12	AGIWUR487	treatment	0	0.534677	-0.12357	0.999948
AGIWUR488	II	9358531	9369098	+	WBGene00003196	mel-11	C06C3.1	AGIWUR488	treatment	0	0.637232	0.11737	0.999948
AGIWUR489	III	12764553	12769048	+	WBGene00013913	irld-61	ZC482.4	AGIWUR489	treatment	0	0.611553	-0.03977	0.999948
AGIWUR490	IV	7444639	7445432	-	WBGene00015216	valv-1	B0496.7	AGIWUR490	treatment	0	0.0540311	-0.01029	0.999948
AGIWUR491	III	11826215	11830996	+	WBGene00004705	rsp-8	C18D11.4	AGIWUR491	treatment	0	0.1502	-0.02216	0.999948
AGIWUR492								AGIWUR492	treatment	0	0.0858205	-0.01407	0.999948
AGIWUR493								AGIWUR493	treatment	0	0.533493	-0.07116	0.999948
AGIWUR494	V	19287009	19288173	-	WBGene00010100	F55C9.3	F55C9.3	AGIWUR494	treatment	0	0.12122	-0.02241	0.999948
AGIWUR495	II	7302101	7305760	+	WBGene00000839	cul-4	F45E12.3	AGIWUR495	treatment	0	0.188583	0.02461	0.999948
AGIWUR496	I	10336395	10341178	+	WBGene00001337	ears-1	ZC434.5	AGIWUR496	treatment	0	0.0258575	-0.0069	0.999948
AGIWUR497	V	16687527	16689866	+	WBGene00023505	srz-102	F14F8.13	AGIWUR497	treatment	0	1.39749	-0.05952	0.999948
AGIWUR498	V	1451634	1454340	+	WBGene00005611	srj-23	R09B5.7	AGIWUR498	treatment	0	0.915141	-0.09404	0.999948
AGIWUR499	IV	10844594	10845620	-	WBGene00011721	T11G6.7	T11G6.7	AGIWUR499	treatment	0	1.27318	-0.11116	0.999948
AGIWUR500	IV	4566018	4567443	-	WBGene00017902	F28E10.4	F28E10.4	AGIWUR500	treatment	0	1.95126	-0.09261	0.999948
AGIWUR501	X	11307360	11308400	+	WBGene00006922	vhl-1	F08G12.4	AGIWUR501	treatment	0	0.0129693	-0.00271	0.999948
AGIWUR502	X	10626518	10628807	-	WBGene00010902	M79.2	M79.2	AGIWUR502	treatment	0	1.53749	-0.11406	0.999948
AGIWUR503								AGIWUR503	treatment	0	0.384739	-0.05574	0.999948
AGIWUR504								AGIWUR504	treatment	0	0.246868	-0.04364	0.999948
AGIWUR505								AGIWUR505	treatment	0	0.350976	-0.036	0.999948
AGIWUR506								AGIWUR506	treatment	0	0.191466	-0.02549	0.999948
AGIWUR507								AGIWUR507	treatment	0	0.0728854	0.01155	0.999948
AGIWUR508								AGIWUR508	treatment	0	0.197231	0.02873	0.999948
AGIWUR509								AGIWUR509	treatment	0	0.351933	-0.04978	0.999948
AGIWUR510								AGIWUR510	treatment	0	0.156841	0.02331	0.999948
AGIWUR511								AGIWUR511	treatment	0	0.364478	-0.08186	0.999948
AGIWUR512								AGIWUR512	treatment	0	0.275589	-0.04484	0.999948
AGIWUR513								AGIWUR513	treatment	0	0.514097	-0.09545	0.999948
AGIWUR514								AGIWUR514	treatment	0	0.31024	-0.05937	0.999948
AGIWUR515								AGIWUR515	treatment	0	0.230565	-0.04341	0.999948
AGIWUR516								AGIWUR516	treatment	0	0.231416	-0.02269	0.999948
AGIWUR517								AGIWUR517	treatment	0	0.664109	-0.08441	0.999948
AGIWUR518								AGIWUR518	treatment	0	0.594151	-0.21808	0.999948
AGIWUR519	I	7350312	7352235	-	WBGene00002136	inx-14	F07A5.1	AGIWUR519	treatment	0	0.0183948	-0.00307	0.999948
AGIWUR520	V	13246591	13249536	-	WBGene00003850	odr-3	C34D1.3	AGIWUR520	treatment	0	1.1154	-0.16567	0.999948
AGIWUR521	I	4957776	4958309	-	WBGene00044431	W03G9.8	W03G9.8	AGIWUR521	treatment	0	0.604781	-0.04501	0.999948
AGIWUR522	X	11410181	11414887	-	WBGene00003970	pek-1	F46C3.1	AGIWUR522	treatment	0	0.267225	-0.03547	0.999948
AGIWUR523	I	14791040	14794371	+	WBGene00009553	hinf-1	F39B2.1	AGIWUR523	treatment	0	0.987405	0.12621	0.999948
AGIWUR524	III	7776835	7783454	-	WBGene00003102	mab-5	C08C3.3	AGIWUR524	treatment	0	0.0801764	0.01328	0.999948
AGIWUR525	III	5196027	5196709	+	WBGene00019633	K10D2.7	K10D2.7	AGIWUR525	treatment	0	0.447943	-0.0692	0.999948
AGIWUR526	IV	1708804	1709745	-	WBGene00003947	pbs-1	K08D12.1	AGIWUR526	treatment	0	0.104955	0.01098	0.999948
AGIWUR527	I	5023889	5041149	+	WBGene00002979	lfe-2	C46H11.4	AGIWUR527	treatment	0	0.0938359	-0.02212	0.999948
AGIWUR528	X	9801091	9807662	-	WBGene00009799	lgc-47	F47A4.1	AGIWUR528	treatment	0	0.736923	-0.08652	0.999948
AGIWUR529	V	15363604	15365013	-	WBGene00005325	srh-106	R08H2.14	AGIWUR529	treatment	0	0.631304	-0.05709	0.999948
AGIWUR530	V	18374494	18376755	+	WBGene00013066	Y51A2B.2	Y51A2B.2	AGIWUR530	treatment	0	0.0571536	-0.01085	0.999948
AGIWUR531	X	10146889	10153142	+	WBGene00006839	unc-115	F09B9.2	AGIWUR531	treatment	0	0.128672	0.02749	0.999948
AGIWUR532								AGIWUR532	treatment	0	0.0770652	0.02782	0.999948
AGIWUR533								AGIWUR533	treatment	0	1.29925	-0.05794	0.999948
AGIWUR534	II	11039348	11041206	-	WBGene00000472	cey-1	F33A8.3	AGIWUR534	treatment	0	0.165969	0.03119	0.999948
AGIWUR535	III	5191131	5196028	+	WBGene00019627	K10D2.1	K10D2.1	AGIWUR535	treatment	0	0.13335	0.02728	0.999948
AGIWUR536	V	11789550	11800544	+	WBGene00014300	D2023.1	D2023.1	AGIWUR536	treatment	0	0.234412	0.05647	0.999948
AGIWUR537								AGIWUR537	treatment	0	0.1931	-0.01787	0.999948
AGIWUR538	V	728312	734279	+	WBGene00005228	srh-2	C05E4.14	AGIWUR538	treatment	0	0.453082	-0.0947	0.999948
AGIWUR539	II	13876034	13882585	+	WBGene00013095	ing-3	Y51H1A.4	AGIWUR539	treatment	0	0.509229	0.03664	0.999948
AGIWUR540	II	11588464	11592060	-	WBGene00008545	F07A11.1	F07A11.1	AGIWUR540	treatment	0	0.233565	-0.03883	0.999948
AGIWUR541	I	12041035	12045200	+	WBGene00010244	F58D5.5	F58D5.5	AGIWUR541	treatment	0	0.357853	-0.05098	0.999948
AGIWUR542	III	1672517	1676721	-	WBGene00021260	Y22D7AR.6	Y22D7AR.6	AGIWUR542	treatment	0	0.446239	-0.06437	0.999948
AGIWUR543								AGIWUR543	treatment	0	1.06925	-0.23401	0.999948
AGIWUR544								AGIWUR544	treatment	0	0.0270969	-0.06277	0.999948
AGIWUR545	II	11312460	11313346	+	WBGene00011999	T24F1.7	T24F1.7	AGIWUR545	treatment	0	0.562974	-0.04709	0.999948
AGIWUR546	V	14071646	14073719	+	WBGene00077448	D1086.20	D1086.20	AGIWUR546	treatment	0	0.309374	-0.03171	0.999948
AGIWUR547	IV	11619502	11620938	-	WBGene00001107	dsl-5	F58B3.8	AGIWUR547	treatment	0	0.155239	-0.01015	0.999948
AGIWUR548	IV	9119098	9130378	+	WBGene00006438	nrfl-1	C01F6.6	AGIWUR548	treatment	0	0.32692	0.05603	0.999948
AGIWUR549	V	12318385	12320229	+	WBGene00011015	R04F11.2	R04F11.2	AGIWUR549	treatment	0	0.559701	-0.04525	0.999948
AGIWUR550	III	7973717	7977355	+	WBGene00000041	aco-2	F54H12.1	AGIWUR550	treatment	0	0.0843676	-0.03079	0.999948
AGIWUR551	I	10432815	10435882	-	WBGene00003902	pab-1	Y106G6H.2	AGIWUR551	treatment	0	0.152709	-0.0475	0.999948
AGIWUR552	V	6817890	6819912	-	WBGene00020524	dmsr-13	T15B7.12	AGIWUR552	treatment	0	0.482654	-0.04108	0.999948
AGIWUR553	V	2272441	2274353	-	WBGene00044521	Y5H2A.4	Y5H2A.4	AGIWUR553	treatment	0	0.0130055	0.00098	0.999948
AGIWUR554	I	1835631	1841936	+	WBGene00001196	egl-30	M01D7.7	AGIWUR554	treatment	0	0.491863	0.10153	0.999948
AGIWUR555	IV	12719960	12720997	+	WBGene00011949	T23F6.1	T23F6.1	AGIWUR555	treatment	0	0.505215	-0.0838	0.999948
AGIWUR556								AGIWUR556	treatment	0	0.0512848	0.007	0.999948
AGIWUR557	IV	14761818	14765434	-	WBGene00013303	Y57G11C.5	Y57G11C.5	AGIWUR557	treatment	0	0.257848	-0.06279	0.999948
AGIWUR558	V	3906141	3908435	+	WBGene00015897	nhr-156	C17E7.1	AGIWUR558	treatment	0	0.794518	-0.11655	0.999948
AGIWUR559	II	5031757	5034035	-	WBGene00018015	F33G12.3	F33G12.3	AGIWUR559	treatment	0	0.0557396	-0.0174	0.999948
AGIWUR560	X	3151148	3152461	-	WBGene00015791	C15C7.5	C15C7.5	AGIWUR560	treatment	0	0.0293304	-0.00778	0.999948
AGIWUR561	IV	6742538	6748424	-	WBGene00003030	lin-45	Y73B6A.5	AGIWUR561	treatment	0	0.00462746	-0.00114	0.999948
AGIWUR562								AGIWUR562	treatment	0	0.398182	-0.19615	0.999948
AGIWUR563	IV	12918611	12920393	+	WBGene00007866	C32H11.3	C32H11.3	AGIWUR563	treatment	0	0.0231265	0.00974	0.999948
AGIWUR564	II	923821	925192	+	WBGene00019922	fbxc-28	R07C3.6	AGIWUR564	treatment	0	0.0865209	0.03266	0.999948
AGIWUR565	I	6447304	6453933	+	WBGene00003798	npp-12	T23H2.1	AGIWUR565	treatment	0	0.643637	0.04133	0.999948
AGIWUR566	I	3898046	3899840	-	WBGene00001430	fkb-5	C50F2.6	AGIWUR566	treatment	0	0.394787	-0.05966	0.999948
AGIWUR567								AGIWUR567	treatment	0	0.60421	-0.04551	0.999948
AGIWUR568	X	15051688	15052870	+	WBGene00044141	H03G16.6	H03G16.6	AGIWUR568	treatment	0	0.5077	-0.03933	0.999948
AGIWUR569	IV	15951909	15954836	+	WBGene00013654	Y105C5B.15	Y105C5B.15	AGIWUR569	treatment	0	0.39383	-0.08822	0.999948
AGIWUR570								AGIWUR570	treatment	0	0.277494	-0.0336	0.999948
AGIWUR571								AGIWUR571	treatment	0	0.965185	-0.05424	0.999948
AGIWUR572	IV	1676720	1682159	-	WBGene00021524	Y41D4B.24	Y41D4B.24	AGIWUR572	treatment	0	0.0599848	-0.0069	0.999948
AGIWUR573	V	12872053	12882108	+	WBGene00011590	bus-19	T07F10.4	AGIWUR573	treatment	0	0.175788	-0.02037	0.999948
AGIWUR574	II	2930728	2933463	+	WBGene00022711	irld-63	ZK355.1	AGIWUR574	treatment	0	0.11856	-0.0089	0.999948
AGIWUR575	V	13646884	13648397	-	WBGene00044200	H37A05.4	H37A05.4	AGIWUR575	treatment	0	0.100037	-0.01389	0.999948
AGIWUR576	IV	10576350	10578288	+	WBGene00001163	efn-2	C43F9.8	AGIWUR576	treatment	0	0.270557	-0.08455	0.999948
AGIWUR577	V	19797999	19801133	-	WBGene00013820	Y116F11B.2	Y116F11B.2	AGIWUR577	treatment	0	0.619979	-0.04035	0.999948
AGIWUR578	II	723788	732513	+	WBGene00021456	Y39F10B.1	Y39F10B.1	AGIWUR578	treatment	0	0.625116	0.13327	0.999948
AGIWUR579								AGIWUR579	treatment	0	0.694571	0.19873	0.999948
AGIWUR580	X	7458293	7463736	-	WBGene00004949	sox-2	K08A8.2	AGIWUR580	treatment	0	0.0878848	-0.01277	0.999948
AGIWUR581								AGIWUR581	treatment	0	0.165547	-0.03974	0.999948
AGIWUR582	V	16147039	16148327	-	WBGene00014733	F10A3.10	F10A3.10	AGIWUR582	treatment	0	0.852311	-0.09655	0.999948
AGIWUR583	V	9993732	9995883	-	WBGene00010698	K08H10.6	K08H10.6	AGIWUR583	treatment	0	0.568734	-0.09318	0.999948
AGIWUR584	I	9980064	9984848	-	WBGene00006379	sys-1	T23D8.9	AGIWUR584	treatment	0	0.198581	-0.02632	0.999948
AGIWUR585	V	10712165	10732507	-	WBGene00012117	T28B11.1	T28B11.1	AGIWUR585	treatment	0	0.687499	-0.05456	0.999948
AGIWUR586	III	10424112	10427982	-	WBGene00010844	prp-3	M03C11.7	AGIWUR586	treatment	0	0.133946	0.01291	0.999948
AGIWUR587	III	6020165	6024659	+	WBGene00000874	cyk-3	ZK328.1	AGIWUR587	treatment	0	0.244126	0.04139	0.999948
AGIWUR588	X	13475964	13477456	-	WBGene00001164	efn-3	F15A2.5	AGIWUR588	treatment	0	0.505427	0.06588	0.999948
AGIWUR589								AGIWUR589	treatment	0	1.1069	-0.06114	0.999948
AGIWUR590								AGIWUR590	treatment	0	1.05473	-0.09566	0.999948
AGIWUR591								AGIWUR591	treatment	0	0.0144685	0.00222	0.999948
AGIWUR592								AGIWUR592	treatment	0	0.182383	-0.01669	0.999948
AGIWUR593								AGIWUR593	treatment	0	0.149477	-0.01906	0.999948
AGIWUR594								AGIWUR594	treatment	0	0.0240352	0.00353	0.999948
AGIWUR595								AGIWUR595	treatment	0	0.289728	-0.0378	0.999948
AGIWUR596								AGIWUR596	treatment	0	0.242029	-0.04668	0.999948
AGIWUR597								AGIWUR597	treatment	0	0.499911	-0.08957	0.999948
AGIWUR598								AGIWUR598	treatment	0	0.349618	-0.05481	0.999948
AGIWUR599								AGIWUR599	treatment	0	0.119961	-0.0265	0.999948
AGIWUR600								AGIWUR600	treatment	0	0.622385	-0.07358	0.999948
AGIWUR601								AGIWUR601	treatment	0	0.713008	-0.06855	0.999948
AGIWUR602								AGIWUR602	treatment	0	0.383073	-0.11575	0.999948
AGIWUR603								AGIWUR603	treatment	0	0.310815	-0.11685	0.999948
AGIWUR604	II	9873249	9874521	-	WBGene00007466	chil-2	C08H9.6	AGIWUR604	treatment	0	0.459396	-0.12989	0.999948
AGIWUR605	III	5555404	5557318	+	WBGene00017301	hach-1	F09F7.4	AGIWUR605	treatment	0	0.0533987	0.01476	0.999948
AGIWUR606	I	4132500	4135239	+	WBGene00017085	E01A2.2	E01A2.2	AGIWUR606	treatment	0	0.34473	0.04844	0.999948
AGIWUR607	II	232852	237821	-	WBGene00021546	laat-1	Y43H11AL.2	AGIWUR607	treatment	0	0.608095	0.10088	0.999948
AGIWUR608								AGIWUR608	treatment	0	0.685362	-0.05362	0.999948
AGIWUR609								AGIWUR609	treatment	0	2.21148	-0.1422	0.999948
AGIWUR610	I	9565394	9574377	-	WBGene00004372	rig-5	C36F7.4	AGIWUR610	treatment	0	1.0979	-0.09021	0.999948
AGIWUR611	III	12905491	12906619	+	WBGene00012553	cco-2	Y37D8A.14	AGIWUR611	treatment	0	0.0314788	-0.00678	0.999948
AGIWUR612	IV	13079446	13082781	+	WBGene00008032	C39E9.8	C39E9.8	AGIWUR612	treatment	0	0.00812879	-0.00171	0.999948
AGIWUR613	III	7069103	7069580	+	WBGene00045190	R01H2.8	R01H2.8	AGIWUR613	treatment	0	1.16571	-0.1026	0.999948
AGIWUR614								AGIWUR614	treatment	0	0.634925	-0.06324	0.999948
AGIWUR615								AGIWUR615	treatment	0	0.988526	-0.14248	0.999948
AGIWUR616								AGIWUR616	treatment	0	0.493647	-0.05991	0.999948
AGIWUR617	I	2587527	2595294	-	WBGene00004226	ptr-12	K07A3.2	AGIWUR617	treatment	0	0.147993	0.03647	0.999948
AGIWUR618	I	7940893	7941994	+	WBGene00011916	T22C1.5	T22C1.5	AGIWUR618	treatment	0	0.294553	-0.03695	0.999948
AGIWUR619	X	1132993	1148585	-	WBGene00020128	R193.2	R193.2	AGIWUR619	treatment	0	0.0128149	-0.00537	0.999948
AGIWUR620	I	1924300	1932260	+	WBGene00021766	hex-4	Y51F10.5	AGIWUR620	treatment	0	0.122234	0.02859	0.999948
AGIWUR621	I	118109	120870	+	WBGene00004962	spe-8	F53G12.6	AGIWUR621	treatment	0	0.0323527	0.00885	0.999948
AGIWUR622								AGIWUR622	treatment	0	0.91912	0.07039	0.999948
AGIWUR623	I	5691838	5697506	+	WBGene00003793	npp-7	T19B4.2	AGIWUR623	treatment	0	0.285446	0.0292	0.999948
AGIWUR624								AGIWUR624	treatment	0	0.484298	-0.06389	0.999948
AGIWUR625	V	15652438	15659079	-	WBGene00009978	F53E4.1	F53E4.1	AGIWUR625	treatment	0	0.0998008	-0.01417	0.999948
AGIWUR626	V	4427769	4428302	-	WBGene00021623	Y47D7A.11	Y47D7A.11	AGIWUR626	treatment	0	0.523338	-0.10002	0.999948
AGIWUR627	V	1944955	1953349	+	WBGene00020279	glb-25	T06A1.4	AGIWUR627	treatment	0	0.244072	0.02812	0.999948
AGIWUR628	X	8219728	8220064	+	WBGene00019292	K02A6.1	K02A6.1	AGIWUR628	treatment	0	0.602041	0.05562	0.999948
AGIWUR629	II	9341397	9346590	-	WBGene00009626	F42A8.1	F42A8.1	AGIWUR629	treatment	0	0.10047	-0.05007	0.999948
AGIWUR630	III	6353384	6366660	+	WBGene00016977	akap-1	C56G2.1	AGIWUR630	treatment	0	0.239463	0.06677	0.999948
AGIWUR631	I	3794556	3798069	-	WBGene00016325	C32E8.9	C32E8.9	AGIWUR631	treatment	0	0.295866	-0.03341	0.999948
AGIWUR632	IV	4394410	4415622	+	WBGene00021281	ell-1	Y24D9A.1	AGIWUR632	treatment	0	0.122225	-0.03613	0.999948
AGIWUR633	IV	12907469	12909998	-	WBGene00010658	K08D8.4	K08D8.4	AGIWUR633	treatment	0	0.151017	-0.02625	0.999948
AGIWUR634	II	7523581	7524421	+	WBGene00044775	ZK1290.15	ZK1290.15	AGIWUR634	treatment	0	0.0877271	0.031	0.999948
AGIWUR635								AGIWUR635	treatment	0	0.0289331	0.00471	0.999948
AGIWUR636	I	5967250	5973320	-	WBGene00000232	avr-14	B0207.12	AGIWUR636	treatment	0	0.280374	0.04164	0.999948
AGIWUR637	X	17622778	17640743	-	WBGene00019211	H18N23.2	H18N23.2	AGIWUR637	treatment	0	0.518453	0.13166	0.999948
AGIWUR638	IV	13621987	13623134	+	WBGene00007451	C08F11.2	C08F11.2	AGIWUR638	treatment	0	0.0776202	0.00594	0.999948
AGIWUR639	V	9092345	9094345	+	WBGene00020861	T27E4.1	T27E4.1	AGIWUR639	treatment	0	0.282553	-0.03215	0.999948
AGIWUR640	IV	9333342	9335916	-	WBGene00011857	T20D3.3	T20D3.3	AGIWUR640	treatment	0	0.284558	0.02355	0.999948
AGIWUR641	IV	14879490	14900652	+	WBGene00001330	eps-8	Y57G11C.24	AGIWUR641	treatment	0	0.229966	0.04099	0.999948
AGIWUR642	V	14225397	14226414	-	WBGene00050975	K02E11.11	K02E11.11	AGIWUR642	treatment	0	0.01273	-0.00139	0.999948
AGIWUR643	I	11733940	11735964	-	WBGene00009411	F35E2.3	F35E2.3	AGIWUR643	treatment	0	0.330804	-0.03819	0.999948
AGIWUR644								AGIWUR644	treatment	0	0.933375	0.05017	0.999948
AGIWUR645	X	13980840	13981629	+	WBGene00009853	arrd-27	F48F7.8	AGIWUR645	treatment	0	0.285697	0.04981	0.999948
AGIWUR646	V	13381189	13383077	+	WBGene00000789	cpz-2	M04G12.2	AGIWUR646	treatment	0	0.298215	-0.05193	0.999948
AGIWUR647	V	2900448	2903355	-	WBGene00016282	C31B8.7	C31B8.7	AGIWUR647	treatment	0	0.135839	0.01726	0.999948
AGIWUR648	II	1598029	1599488	+	WBGene00020325	bath-46	T07H3.2	AGIWUR648	treatment	0	0.438419	-0.07188	0.999948
AGIWUR649								AGIWUR649	treatment	0	0.0149413	0.00209	0.999948
AGIWUR650	V	882176	884424	-	WBGene00005622	srj-38	T02B11.5	AGIWUR650	treatment	0	0.323337	-0.05311	0.999948
AGIWUR651	II	9968659	9969631	+	WBGene00011275	psf-1	R53.6	AGIWUR651	treatment	0	0.0397887	-0.00575	0.999948
AGIWUR652	III	9467464	9468058	+	WBGene00000235	baf-1	B0464.7	AGIWUR652	treatment	0	0.225351	0.0244	0.999948
AGIWUR653	IV	5163293	5164351	+	WBGene00016054	C24D10.2	C24D10.2	AGIWUR653	treatment	0	0.139658	-0.14263	0.999948
AGIWUR654	V	8607800	8615841	+	WBGene00018285	smk-1	F41E6.4	AGIWUR654	treatment	0	0.976497	-0.10441	0.999948
AGIWUR655	II	5570572	5574943	+	WBGene00015887	C17C3.1	C17C3.1	AGIWUR655	treatment	0	0.454998	-0.04425	0.999948
AGIWUR656	X	1827738	1828487	-	WBGene00015775	C14E2.6	C14E2.6	AGIWUR656	treatment	0	0.328175	-0.03752	0.999948
AGIWUR657	IV	8286587	8289531	-	WBGene00019510	K07H8.10	K07H8.10	AGIWUR657	treatment	0	0.517486	0.07996	0.999948
AGIWUR658	V	13778015	13778592	+	WBGene00044921	F53C11.9	F53C11.9	AGIWUR658	treatment	0	0.0448245	-0.00609	0.999948
AGIWUR659	III	4376503	4379200	+	WBGene00007131	pals-26	B0284.1	AGIWUR659	treatment	0	0.34867	-0.03946	0.999948
AGIWUR660	II	2280139	2280580	+	WBGene00044361	K09F6.11	K09F6.11	AGIWUR660	treatment	0	0.264785	-0.02336	0.999948
AGIWUR661								AGIWUR661	treatment	0	1.35615	-0.17509	0.999948
AGIWUR662	V	16320797	16327477	-	WBGene00005747	srv-36	F57G8.8	AGIWUR662	treatment	0	0.160406	-0.0175	0.999948
AGIWUR663	X	5275567	5278813	+	WBGene00002031	hst-6	Y34B4A.3	AGIWUR663	treatment	0	0.314758	-0.04491	0.999948
AGIWUR664								AGIWUR664	treatment	0	0.0830066	0.05201	0.999948
AGIWUR665	I	14701122	14706522	-	WBGene00003790	npp-4	Y54E5A.4	AGIWUR665	treatment	0	0.14893	-0.04331	0.999948
AGIWUR666	III	7973717	7977355	+	WBGene00000041	aco-2	F54H12.1	AGIWUR666	treatment	0	0.269689	-0.03812	0.999948
AGIWUR667								AGIWUR667	treatment	0	0.460619	-0.04462	0.999948
AGIWUR668	III	4015769	4017643	-	WBGene00006537	tbb-2	C36E8.5	AGIWUR668	treatment	0	0.0115326	-0.00169	0.999948
AGIWUR669	V	15444916	15445420	+	WBGene00044206	T26H5.9	T26H5.9	AGIWUR669	treatment	0	0.57108	-0.40344	0.999948
AGIWUR670	III	599509	600366	-	WBGene00002269	lec-6	Y55B1AR.1	AGIWUR670	treatment	0	0.646441	-0.0644	0.999948
AGIWUR671	IV	3495296	3496440	-	WBGene00044470	C09G12.17	C09G12.17	AGIWUR671	treatment	0	0.190812	-0.02836	0.999948
AGIWUR672	III	2468486	2469443	+	WBGene00017099	E02H9.1	E02H9.1	AGIWUR672	treatment	0	0.706413	-0.10389	0.999948
AGIWUR673	IV	16988828	16989771	+	WBGene00013791	Y116A8C.11	Y116A8C.11	AGIWUR673	treatment	0	0.0622048	-0.00889	0.999948
AGIWUR674								AGIWUR674	treatment	0	0.249967	0.04078	0.999948
AGIWUR675								AGIWUR675	treatment	0	0.438556	-0.04503	0.999948
AGIWUR676								AGIWUR676	treatment	0	0.0351121	0.00496	0.999948
AGIWUR677								AGIWUR677	treatment	0	0.134906	-0.01055	0.999948
AGIWUR678								AGIWUR678	treatment	0	0.646119	0.06646	0.999948
AGIWUR679								AGIWUR679	treatment	0	0.0587862	0.00905	0.999948
AGIWUR680								AGIWUR680	treatment	0	0.036572	0.00853	0.999948
AGIWUR681								AGIWUR681	treatment	0	0.382271	-0.0861	0.999948
AGIWUR682								AGIWUR682	treatment	0	0.362506	-0.06141	0.999948
AGIWUR683								AGIWUR683	treatment	0	0.421853	-0.06103	0.999948
AGIWUR684								AGIWUR684	treatment	0	0.211549	-0.03882	0.999948
AGIWUR685								AGIWUR685	treatment	0	0.0230111	-0.00375	0.999948
AGIWUR686								AGIWUR686	treatment	0	0.325591	-0.05258	0.999948
AGIWUR687								AGIWUR687	treatment	0	1.05036	-0.08534	0.999948
AGIWUR688								AGIWUR688	treatment	0	0.0998205	-0.14401	0.999948
AGIWUR689	V	18713728	18714612	+	WBGene00050903	Y17D7C.4	Y17D7C.4	AGIWUR689	treatment	0	0.586675	-0.07469	0.999948
AGIWUR690								AGIWUR690	treatment	0	0.0910631	-0.04531	0.999948
AGIWUR691	X	3681170	3684232	+	WBGene00006643	tsp-17	C02F12.1	AGIWUR691	treatment	0	0.916515	-0.12927	0.999948
AGIWUR692	II	6365722	6367002	+	WBGene00019606	clec-88	K10B2.3	AGIWUR692	treatment	0	0.128685	0.02263	0.999948
AGIWUR693	V	13361203	13363357	+	WBGene00009350	F32H5.4	F32H5.4	AGIWUR693	treatment	0	0.585589	-0.04259	0.999948
AGIWUR694	I	5272846	5274339	-	WBGene00015312	C01G8.1	C01G8.1	AGIWUR694	treatment	0	0.23832	0.03351	0.999948
AGIWUR695	IV	6522874	6524568	+	WBGene00015308	ddi-1	C01G5.6	AGIWUR695	treatment	0	0.0119617	0.00264	0.999948
AGIWUR696	IV	4083603	4084209	-	WBGene00016435	C35B1.5	C35B1.5	AGIWUR696	treatment	0	0.392005	-0.03552	0.999948
AGIWUR697	II	476222	478063	+	WBGene00021076	W07E6.5	W07E6.5	AGIWUR697	treatment	0	0.138538	-0.02019	0.999948
AGIWUR698	X	17151522	17154595	+	WBGene00007011	mdt-1.2	T23C6.1	AGIWUR698	treatment	0	0.260748	-0.04031	0.999948
AGIWUR699	V	18592754	18614101	+	WBGene00013082	grdn-1	Y51A2D.15	AGIWUR699	treatment	0	0.479801	-0.06063	0.999948
AGIWUR700	V	7774441	7775759	+	WBGene00001719	grl-10	C26F1.5	AGIWUR700	treatment	0	0.471309	-0.06657	0.999948
AGIWUR701	IV	7132132	7133217	-	WBGene00000888	cyn-12	C34D4.12	AGIWUR701	treatment	0	0.918541	-0.05976	0.999948
AGIWUR702	IV	8799089	8813539	-	WBGene00001366	exc-5	C33D9.1	AGIWUR702	treatment	0	0.23129	-0.03287	0.999948
AGIWUR703	V	8215534	8217884	-	WBGene00019480	K07C11.8	K07C11.8	AGIWUR703	treatment	0	0.164706	-0.04675	0.999948
AGIWUR704	V	18458238	18461231	-	WBGene00013946	ZK228.3	ZK228.3	AGIWUR704	treatment	0	0.73867	-0.11324	0.999948
AGIWUR705								AGIWUR705	treatment	0	0.0850475	-0.07046	0.999948
AGIWUR706	III	7499677	7503241	+	WBGene00015581	C07H6.4	C07H6.4	AGIWUR706	treatment	0	0.451655	0.08719	0.999948
AGIWUR707	V	3612173	3614551	-	WBGene00020700	T22F3.11	T22F3.11	AGIWUR707	treatment	0	0.1436	-0.03964	0.999948
AGIWUR708	III	1351216	1353371	-	WBGene00022319	Y82E9BL.2	Y82E9BL.2	AGIWUR708	treatment	0	0.0134016	0.00247	0.999948
AGIWUR709	X	17056925	17072188	-	WBGene00016269	C30G4.4	C30G4.4	AGIWUR709	treatment	0	0.111672	-0.02027	0.999948
AGIWUR710	II	3707610	3709221	+	WBGene00006000	srx-109	F40H7.1	AGIWUR710	treatment	0	0.691368	-0.06747	0.999948
AGIWUR711	II	9640167	9644466	-	WBGene00001510	fzr-1	ZK1307.6	AGIWUR711	treatment	0	0.494414	0.07643	0.999948
AGIWUR712	IV	10056591	10062849	-	WBGene00011423	ipla-7	T04B2.5	AGIWUR712	treatment	0	0.18938	-0.01414	0.999948
AGIWUR713	III	2092709	2099881	+	WBGene00021702	Y48G9A.9	Y48G9A.9	AGIWUR713	treatment	0	0.30161	0.04964	0.999948
AGIWUR714								AGIWUR714	treatment	0	0.880245	-0.06812	0.999948
AGIWUR715	III	11368415	11371775	-	WBGene00006533	tba-7	T28D6.2	AGIWUR715	treatment	0	0.111057	-0.03162	0.999948
AGIWUR716	II	4468169	4471038	+	WBGene00021057	W06B4.2	W06B4.2	AGIWUR716	treatment	0	0.670638	-0.05048	0.999948
AGIWUR717	V	10143936	10144192	+	WBGene00077449	C08B6.15	C08B6.15	AGIWUR717	treatment	0	0.238119	-0.03618	0.999948
AGIWUR718	II	12965546	12978168	+	WBGene00004232	ptr-18	Y38F1A.3	AGIWUR718	treatment	0	0.372862	-0.03424	0.999948
AGIWUR719	I	13210585	13211352	-	WBGene00044713	ZK1225.9	ZK1225.9	AGIWUR719	treatment	0	0.849625	-0.04795	0.999948
AGIWUR720	X	15259579	15260290	-	WBGene00009787	F46F2.3	F46F2.3	AGIWUR720	treatment	0	0.143182	0.06294	0.999948
AGIWUR721	V	7805064	7814656	+	WBGene00002078	xpo-1	ZK742.1	AGIWUR721	treatment	0	0.607231	0.11673	0.999948
AGIWUR722	X	3092395	3094448	-	WBGene00006948	wrt-2	F52E4.6	AGIWUR722	treatment	0	0.469705	-0.04301	0.999948
AGIWUR723	II	9575971	9581490	+	WBGene00001368	exc-7	F35H8.5	AGIWUR723	treatment	0	1.11118	0.08318	0.999948
AGIWUR724	II	5820712	5823919	+	WBGene00001224	ehs-1	ZK1248.3	AGIWUR724	treatment	0	0.171559	0.02816	0.999948
AGIWUR725	X	15604635	15606635	-	WBGene00004276	rab-14	K09A9.2	AGIWUR725	treatment	0	0.919422	0.08248	0.999948
AGIWUR726	V	17350387	17352870	-	WBGene00009841	fbxa-134	F47H4.11	AGIWUR726	treatment	0	0.139915	-0.02304	0.999948
AGIWUR727	III	7926999	7928734	-	WBGene00043051	C29E4.13	C29E4.13	AGIWUR727	treatment	0	0.0164376	-0.00443	0.999948
AGIWUR728	III	13478561	13479629	+	WBGene00012098	fbxb-86	T27E9.8	AGIWUR728	treatment	0	0.124119	-0.01618	0.999948
AGIWUR729	IV	13776415	13777149	+	WBGene00044257	Y45F10D.16	Y45F10D.16	AGIWUR729	treatment	0	0.391126	-0.02564	0.999948
AGIWUR730	V	10502116	10503111	-	WBGene00044024	C35A5.11	C35A5.11	AGIWUR730	treatment	0	0.704278	-0.23853	0.999948
AGIWUR731								AGIWUR731	treatment	0	0.400778	-0.04022	0.999948
AGIWUR732								AGIWUR732	treatment	0	0.249333	-0.07607	0.999948
AGIWUR733	II	12694412	12725483	+	WBGene00012894	tbc-17	Y46G5A.1	AGIWUR733	treatment	0	0.284726	0.0743	0.999948
AGIWUR734	V	12168222	12170208	-	WBGene00014122	ZK863.1	ZK863.1	AGIWUR734	treatment	0	0.597162	-0.04571	0.999948
AGIWUR735	IV	9651394	9652484	+	WBGene00044107	F58G6.9	F58G6.9	AGIWUR735	treatment	0	0.161281	-0.05895	0.999948
AGIWUR736	IV	11012119	11015883	-	WBGene00008774	F13H10.3	F13H10.3	AGIWUR736	treatment	0	0.202737	0.05116	0.999948
AGIWUR737	IV	455726	457099	+	WBGene00019772	M04G7.1	M04G7.1	AGIWUR737	treatment	0	0.0615506	-0.0112	0.999948
AGIWUR738	IV	7792349	7794809	-	WBGene00016380	ntp-1	C33H5.14	AGIWUR738	treatment	0	0.418445	-0.06754	0.999948
AGIWUR739	X	7321999	7322415	-	WBGene00044442	T08A9.13	T08A9.13	AGIWUR739	treatment	0	0.145605	0.01385	0.999948
AGIWUR740								AGIWUR740	treatment	0	0.682996	0.11127	0.999948
AGIWUR741	III	5625014	5632322	+	WBGene00000900	daf-4	C05D2.1	AGIWUR741	treatment	0	0.15096	0.02925	0.999948
AGIWUR742	I	7755778	7756353	+	WBGene00010291	F58H10.1	F58H10.1	AGIWUR742	treatment	0	0.112547	-0.01917	0.999948
AGIWUR743	III	11657738	11693837	+	WBGene00000793	crh-1	Y41C4A.4	AGIWUR743	treatment	0	0.524281	0.0789	0.999948
AGIWUR744	V	17796200	17798889	-	WBGene00005909	srx-18	C47A10.8	AGIWUR744	treatment	0	0.0594227	-0.01027	0.999948
AGIWUR745	III	4837731	4839931	+	WBGene00270319	F26A1.19	F26A1.19	AGIWUR745	treatment	0	0.25115	-0.0143	0.999948
AGIWUR746	X	8050476	8058220	-	WBGene00001000	dim-1	C18A11.7	AGIWUR746	treatment	0	0.257978	0.12234	0.999948
AGIWUR747	IV	13300179	13300720	+	WBGene00013463	kdp-1	Y67H2A.5	AGIWUR747	treatment	0	0.178531	0.0313	0.999948
AGIWUR748	IV	11054308	11063613	+	WBGene00002992	lin-3	F36H1.4	AGIWUR748	treatment	0	0.511895	-0.03414	0.999948
AGIWUR749	I	12922004	12923548	+	WBGene00003989	pfn-1	Y18D10A.20	AGIWUR749	treatment	0	0.893759	0.13968	0.999948
AGIWUR750	V	3057699	3059096	-	WBGene00006271	str-244	C50H11.9	AGIWUR750	treatment	0	0.686273	-0.04119	0.999948
AGIWUR751								AGIWUR751	treatment	0	0.100764	-0.01699	0.999948
AGIWUR752	X	8418646	8422055	-	WBGene00006472	tag-123	F08F1.7	AGIWUR752	treatment	0	0.34854	0.07927	0.999948
AGIWUR753	IV	17470510	17472025	-	WBGene00008707	F11E6.3	F11E6.3	AGIWUR753	treatment	0	0.264984	-0.10545	0.999948
AGIWUR754	II	10318228	10319970	+	WBGene00010832	M02G9.3	M02G9.3	AGIWUR754	treatment	0	1.32749	-0.08818	0.999948
AGIWUR755	V	18292595	18292944	+	WBGene00077445	Y51A2A.12	Y51A2A.12	AGIWUR755	treatment	0	1.26719	-0.08303	0.999948
AGIWUR756	X	10307137	10310466	-	WBGene00009622	F41E7.6	F41E7.6	AGIWUR756	treatment	0	0.0847888	-0.02154	0.999948
AGIWUR757	V	3441504	3444877	-	WBGene00000478	cfz-2	F27E11.3	AGIWUR757	treatment	0	0.062977	0.01429	0.999948
AGIWUR758								AGIWUR758	treatment	0	0.48142	-0.03061	0.999948
AGIWUR759	V	2068449	2069143	+	WBGene00021486	lbp-9	Y40B10A.1	AGIWUR759	treatment	0	0.381855	0.08648	0.999948
AGIWUR760								AGIWUR760	treatment	0	0.519835	-0.06126	0.999948
AGIWUR761								AGIWUR761	treatment	0	0.288767	0.03791	0.999948
AGIWUR762								AGIWUR762	treatment	0	0.0854288	0.01016	0.999948
AGIWUR763								AGIWUR763	treatment	0	0.380092	0.03798	0.999948
AGIWUR764								AGIWUR764	treatment	0	0.0133119	-0.00239	0.999948
AGIWUR765								AGIWUR765	treatment	0	0.588526	0.04229	0.999948
AGIWUR766								AGIWUR766	treatment	0	0.148177	-0.03339	0.999948
AGIWUR767								AGIWUR767	treatment	0	0.625423	-0.09302	0.999948
AGIWUR768								AGIWUR768	treatment	0	0.734168	-0.11168	0.999948
AGIWUR769								AGIWUR769	treatment	0	0.170434	-0.03136	0.999948
AGIWUR770								AGIWUR770	treatment	0	1.12916	-0.09751	0.999948
AGIWUR771								AGIWUR771	treatment	0	0.486411	-0.04752	0.999948
AGIWUR772	X	3505286	3511529	-	WBGene00015716	sox-4	C12D12.5	AGIWUR772	treatment	0	0.0881661	0.02115	0.999948
AGIWUR773								AGIWUR773	treatment	0	0.0363408	0.00545	0.999948
AGIWUR774								AGIWUR774	treatment	0	1.51034	-0.10026	0.999948
AGIWUR775								AGIWUR775	treatment	0	0.0952287	-0.01413	0.999948
AGIWUR776	I	1755329	1766400	+	WBGene00022149	lin-65	Y71G12B.9	AGIWUR776	treatment	0	0.400292	-0.06753	0.999948
AGIWUR777	II	9380822	9384995	+	WBGene00005271	srh-48	C06C3.6	AGIWUR777	treatment	0	0.807772	-0.07122	0.999948
AGIWUR778								AGIWUR778	treatment	0	0.59758	-0.06726	0.999948
AGIWUR779	II	15179971	15183232	-	WBGene00001782	gst-34	Y1H11.1	AGIWUR779	treatment	0	0.476067	-0.07387	0.999948
AGIWUR780	V	11134609	11140323	+	WBGene00007389	glb-3	C06H2.5	AGIWUR780	treatment	0	0.616424	-0.04088	0.999948
AGIWUR781	II	423624	427019	-	WBGene00016078	C24H12.9	C24H12.9	AGIWUR781	treatment	0	0.245754	0.04281	0.999948
AGIWUR782	IV	10478450	10481844	-	WBGene00001189	egl-21	F01D4.4	AGIWUR782	treatment	0	0.183682	0.03963	0.999948
AGIWUR783	X	13048558	13050885	+	WBGene00008279	C53C7.3	C53C7.3	AGIWUR783	treatment	0	0.378142	0.07531	0.999948
AGIWUR784	I	9618207	9619760	-	WBGene00003036	lin-53	K07A1.12	AGIWUR784	treatment	0	0.515252	0.10657	0.999948
AGIWUR785	X	4378004	4383366	-	WBGene00003084	lst-2	R160.7	AGIWUR785	treatment	0	0.838549	0.14504	0.999948
AGIWUR786	III	8038241	8041374	+	WBGene00001059	dpf-6	F44B9.1	AGIWUR786	treatment	0	0.00048262	0.00021	0.999948
AGIWUR787	V	2231124	2233381	+	WBGene00003724	nhr-134	F44C8.2	AGIWUR787	treatment	0	1.60985	-0.09253	0.999948
AGIWUR788	I	10080159	10085777	+	WBGene00003508	mut-16	B0379.3	AGIWUR788	treatment	0	0.426049	0.05287	0.999948
AGIWUR789	II	4223309	4226330	+	WBGene00015818	C16A11.5	C16A11.5	AGIWUR789	treatment	0	0.153681	-0.02695	0.999948
AGIWUR790	V	7416116	7416628	+	WBGene00045276	F18E3.13	F18E3.13	AGIWUR790	treatment	0	0.268053	-0.04765	0.999948
AGIWUR791	X	9262027	9264331	-	WBGene00017582	F18G5.6	F18G5.6	AGIWUR791	treatment	0	0.0452227	0.00745	0.999948
AGIWUR792	X	664714	666300	-	WBGene00020573	T19D7.5	T19D7.5	AGIWUR792	treatment	0	0.254501	-0.02597	0.999948
AGIWUR793	II	1459140	1461307	-	WBGene00044439	Y51H7C.15	Y51H7C.15	AGIWUR793	treatment	0	0.422732	-0.03759	0.999948
AGIWUR794	X	6089033	6092124	-	WBGene00002007	hsp-3	C15H9.6	AGIWUR794	treatment	0	0.0446324	-0.00728	0.999948
AGIWUR795	I	12394120	12396322	+	WBGene00011784	T15D6.10	T15D6.10	AGIWUR795	treatment	0	1.2273	-0.098	0.999948
AGIWUR796	V	11409467	11411019	-	WBGene00010525	K03B8.8	K03B8.8	AGIWUR796	treatment	0	0.787942	-0.07019	0.999948
AGIWUR797								AGIWUR797	treatment	0	0.202899	-0.04117	0.999948
AGIWUR798	IV	3067848	3069876	-	WBGene00022072	cpg-9	Y67D8C.8	AGIWUR798	treatment	0	0.152753	0.06502	0.999948
AGIWUR799								AGIWUR799	treatment	0	0.0777119	-0.13351	0.999948
AGIWUR800	III	9074872	9075639	-	WBGene00044406	F02A9.7	F02A9.7	AGIWUR800	treatment	0	0.490558	-0.06747	0.999948
AGIWUR801	V	14205776	14209010	+	WBGene00011793	T16A9.3	T16A9.3	AGIWUR801	treatment	0	0.742471	-0.05705	0.999948
AGIWUR802	X	9780375	9789275	-	WBGene00009482	F36G3.1	F36G3.1	AGIWUR802	treatment	0	0.0229467	-0.00394	0.999948
AGIWUR803	X	6233149	6235541	-	WBGene00002024	hsp-43	C14F11.5	AGIWUR803	treatment	0	0.659596	0.04207	0.999948
AGIWUR804	X	5216363	5219095	+	WBGene00019249	H28G03.1	H28G03.1	AGIWUR804	treatment	0	0.232021	-0.02646	0.999948
AGIWUR805	I	2415133	2418521	+	WBGene00017741	F23C8.13	F23C8.13	AGIWUR805	treatment	0	0.552953	-0.19894	0.999948
AGIWUR806	V	12924441	12928173	+	WBGene00004150	pqn-67	T16G1.1	AGIWUR806	treatment	0	0.451022	-0.09382	0.999948
AGIWUR807	II	13151459	13153399	-	WBGene00009308	F32A11.3	F32A11.3	AGIWUR807	treatment	0	0.098802	-0.04907	0.999948
AGIWUR808	III	5001297	5002331	-	WBGene00020098	R144.10	R144.10	AGIWUR808	treatment	0	0.245946	-0.03586	0.999948
AGIWUR809	III	6675801	6703974	+	WBGene00004316	rbf-1	F37A4.7	AGIWUR809	treatment	0	0.123195	0.02636	0.999948
AGIWUR810								AGIWUR810	treatment	0	0.0360943	0.08946	0.999948
AGIWUR811								AGIWUR811	treatment	0	0.326966	0.03024	0.999948
AGIWUR812								AGIWUR812	treatment	0	0.0168589	0.0027	0.999948
AGIWUR813								AGIWUR813	treatment	0	0.534505	-0.04472	0.999948
AGIWUR814	V	532290	534064	+	WBGene00003648	nhr-58	R11G11.2	AGIWUR814	treatment	0	0.0715764	-0.02737	0.999948
AGIWUR815	III	8631165	8633549	+	WBGene00001028	dnj-10	F22B7.5	AGIWUR815	treatment	0	0.165048	-0.02369	0.999948
AGIWUR816	V	9041330	9043677	+	WBGene00016092	cyp-33B1	C25E10.2	AGIWUR816	treatment	0	0.168036	-0.02128	0.999948
AGIWUR817	X	5205760	5216230	+	WBGene00019250	H28G03.2	H28G03.2	AGIWUR817	treatment	0	0.00237904	0.00049	0.999948
AGIWUR818	V	9546092	9546838	+	WBGene00001910	C50F4.6	C50F4.6	AGIWUR818	treatment	0	1.52214	0.05422	0.999948
AGIWUR819	II	14104773	14108072	+	WBGene00001805	gur-4	K09E4.5	AGIWUR819	treatment	0	0.196309	0.02796	0.999948
AGIWUR820	III	13266874	13268897	-	WBGene00000774	cpf-2	F56A8.6	AGIWUR820	treatment	0	0.20584	-0.01744	0.999948
AGIWUR821	III	11388606	11393261	-	WBGene00003759	nlp-21	Y47D3B.2	AGIWUR821	treatment	0	0.227502	0.09962	0.999948
AGIWUR822	IV	10368607	10373136	+	WBGene00002152	iars-1	R11A8.6	AGIWUR822	treatment	0	0.197955	-0.0187	0.999948
AGIWUR823	V	9629943	9631012	+	WBGene00000719	col-146	T06E4.6	AGIWUR823	treatment	0	0.207582	0.10882	0.999948
AGIWUR824								AGIWUR824	treatment	0	0.248395	-0.02205	0.999948
AGIWUR825	I	12942280	12946562	+	WBGene00008565	acox-1.2	F08A8.2	AGIWUR825	treatment	0	0.139314	0.03546	0.999948
AGIWUR826	II	14513191	14515117	-	WBGene00010764	K10H10.9	K10H10.9	AGIWUR826	treatment	0	0.0822458	0.0079	0.999948
AGIWUR827								AGIWUR827	treatment	0	0.123593	-0.01116	0.999948
AGIWUR828	III	9776532	9778850	+	WBGene00011216	usp-46	R10E11.3	AGIWUR828	treatment	0	0.169322	0.02547	0.999948
AGIWUR829	V	4755985	4758584	+	WBGene00003994	pgl-3	C18G1.4	AGIWUR829	treatment	0	0.204264	-0.03154	0.999948
AGIWUR830	I	3786588	3787494	+	WBGene00016321	tppp-1	C32E8.3	AGIWUR830	treatment	0	0.0272666	0.00416	0.999948
AGIWUR831	X	7314969	7315353	-	WBGene00004988	spp-3	T08A9.7	AGIWUR831	treatment	0	0.765972	0.12485	0.999948
AGIWUR832	I	5520389	5529763	+	WBGene00019074	cpd-1	F59A3.1	AGIWUR832	treatment	0	0.377655	0.02836	0.999948
AGIWUR833	I	7913937	7918341	-	WBGene00008991	F20G4.2	F20G4.2	AGIWUR833	treatment	0	0.687927	0.04072	0.999948
AGIWUR834	X	13218977	13221462	-	WBGene00000217	asp-4	R12H7.2	AGIWUR834	treatment	0	0.190025	-0.02157	0.999948
AGIWUR835	X	10072507	10074391	-	WBGene00013870	ZC373.5	ZC373.5	AGIWUR835	treatment	0	0.0912738	-0.01249	0.999948
AGIWUR836								AGIWUR836	treatment	0	0.0455622	-0.0188	0.999948
AGIWUR837	IV	11002119	11003801	+	WBGene00045056	F13H10.9	F13H10.9	AGIWUR837	treatment	0	1.09867	-0.08093	0.999948
AGIWUR838	V	7479217	7481049	-	WBGene00015963	C18B10.6	C18B10.6	AGIWUR838	treatment	0	0.403734	-0.03981	0.999948
AGIWUR839	II	9967277	9968049	-	WBGene00011273	R53.4	R53.4	AGIWUR839	treatment	0	0.175948	0.01967	0.999948
AGIWUR840	II	11812294	11814113	-	WBGene00009660	F43G6.8	F43G6.8	AGIWUR840	treatment	0	0.553775	-0.04985	0.999948
AGIWUR841								AGIWUR841	treatment	0	0.11834	-0.01709	0.999948
AGIWUR842								AGIWUR842	treatment	0	0.293463	-0.04261	0.999948
AGIWUR843	IV	13051377	13052149	+	WBGene00009892	scl-11	F49E11.6	AGIWUR843	treatment	0	0.733754	-0.05052	0.999948
AGIWUR844	X	11511558	11519062	-	WBGene00009259	hpo-34	F29G6.3	AGIWUR844	treatment	0	0.120439	0.02929	0.999948
AGIWUR845								AGIWUR845	treatment	0	0.771382	-0.04891	0.999948
AGIWUR846								AGIWUR846	treatment	0	0.00322768	-0.00039	0.999948
AGIWUR847								AGIWUR847	treatment	0	0.277683	0.04231	0.999948
AGIWUR848								AGIWUR848	treatment	0	0.538806	-0.0465	0.999948
AGIWUR849								AGIWUR849	treatment	0	0.0733425	-0.00773	0.999948
AGIWUR850								AGIWUR850	treatment	0	0.378133	-0.0454	0.999948
AGIWUR851								AGIWUR851	treatment	0	0.148585	-0.03225	0.999948
AGIWUR852								AGIWUR852	treatment	0	0.222171	-0.05478	0.999948
AGIWUR853								AGIWUR853	treatment	0	0.168131	-0.03535	0.999948
AGIWUR854								AGIWUR854	treatment	0	0.176415	-0.03441	0.999948
AGIWUR855								AGIWUR855	treatment	0	0.354565	-0.06268	0.999948
AGIWUR856								AGIWUR856	treatment	0	0.581678	-0.06425	0.999948
AGIWUR857	II	5657710	5659854	-	WBGene00006402	fut-3	F59E12.13	AGIWUR857	treatment	0	0.00648284	0.00085	0.999948
AGIWUR858	X	7879771	7880948	-	WBGene00016535	C39D10.8	C39D10.8	AGIWUR858	treatment	0	0.140833	-0.04107	0.999948
AGIWUR859	II	13249189	13249895	+	WBGene00008863	F15D4.6	F15D4.6	AGIWUR859	treatment	0	0.493433	-0.07912	0.999948
AGIWUR860	II	4706821	4710052	+	WBGene00006626	tsn-1	F10G7.2	AGIWUR860	treatment	0	0.578986	0.13556	0.999948
AGIWUR861	II	14108016	14109635	-	WBGene00010723	cpg-7	K09E4.6	AGIWUR861	treatment	0	0.277862	-0.06158	0.999948
AGIWUR862								AGIWUR862	treatment	0	0.357409	-0.05804	0.999948
AGIWUR863	I	11646525	11647020	+	WBGene00045075	W04G5.12	W04G5.12	AGIWUR863	treatment	0	1.01877	-0.09789	0.999948
AGIWUR864	I	4647280	4648275	+	WBGene00015011	B0041.8	B0041.8	AGIWUR864	treatment	0	1.56843	-0.03818	0.999948
AGIWUR865	II	2514977	2516097	-	WBGene00019131	bath-12	F59H5.3	AGIWUR865	treatment	0	0.292519	-0.05074	0.999948
AGIWUR866	X	13402083	13406415	+	WBGene00008515	F02C12.1	F02C12.1	AGIWUR866	treatment	0	0.191474	0.04195	0.999948
AGIWUR867	III	6498476	6500023	+	WBGene00017752	sdz-15	F23F12.4	AGIWUR867	treatment	0	0.175067	-0.06513	0.999948
AGIWUR868	V	7566232	7567059	-	WBGene00017603	clec-212	F19F10.7	AGIWUR868	treatment	0	0.291157	-0.02827	0.999948
AGIWUR869	III	2343573	2347329	+	WBGene00004016	phf-5	Y54F10BM.14	AGIWUR869	treatment	0	0.351949	0.05406	0.999948
AGIWUR870								AGIWUR870	treatment	0	1.07714	-0.08197	0.999948
AGIWUR871	II	14505015	14506409	-	WBGene00045403	K10H10.12	K10H10.12	AGIWUR871	treatment	0	0.276534	-0.0474	0.999948
AGIWUR872	IV	12789041	12790512	+	WBGene00008554	F07C6.3	F07C6.3	AGIWUR872	treatment	0	0.243417	-0.04211	0.999948
AGIWUR873	X	10691943	10694461	+	WBGene00008748	yap-1	F13E6.4	AGIWUR873	treatment	0	0.155705	0.02695	0.999948
AGIWUR874	V	17292214	17293729	-	WBGene00005793	srw-46	K10G4.8	AGIWUR874	treatment	0	0.285666	-0.03808	0.999948
AGIWUR875	III	7499677	7503241	+	WBGene00015581	C07H6.4	C07H6.4	AGIWUR875	treatment	0	0.41084	0.0623	0.999948
AGIWUR876	II	10472439	10473726	-	WBGene00005520	sri-8	ZK666.10	AGIWUR876	treatment	0	0.956933	-0.09315	0.999948
AGIWUR877	X	12877480	12880328	+	WBGene00001149	bcat-1	K02A4.1	AGIWUR877	treatment	0	0.482079	0.07203	0.999948
AGIWUR878	IV	11327576	11329369	-	WBGene00007110	leo-1	B0035.11	AGIWUR878	treatment	0	0.046002	-0.00842	0.999948
AGIWUR879	V	879793	881574	+	WBGene00005210	srg-53	T02B11.1	AGIWUR879	treatment	0	1.39571	-0.10026	0.999948
AGIWUR880								AGIWUR880	treatment	0	0.497064	-0.07062	0.999948
AGIWUR881	II	10395707	10396756	+	WBGene00011663	T09F3.4	T09F3.4	AGIWUR881	treatment	0	0.353558	-0.04411	0.999948
AGIWUR882								AGIWUR882	treatment	0	0.026866	-0.00914	0.999948
AGIWUR883								AGIWUR883	treatment	0	0.654741	-0.26869	0.999948
AGIWUR884	II	7245876	7250181	+	WBGene00017968	skpo-3	F32A5.2	AGIWUR884	treatment	0	0.497286	-0.04459	0.999948
AGIWUR885	IV	13035956	13039021	-	WBGene00009889	F49E11.2	F49E11.2	AGIWUR885	treatment	0	0.238954	-0.03442	0.999948
AGIWUR886	IV	11146940	11149504	-	WBGene00008505	F01G4.6	F01G4.6	AGIWUR886	treatment	0	0.142387	0.03838	0.999948
AGIWUR887	IV	3306664	3307563	-	WBGene00021090	W08E12.9	W08E12.9	AGIWUR887	treatment	0	1.45828	-0.15423	0.999948
AGIWUR888								AGIWUR888	treatment	0	0.253897	-0.02659	0.999948
AGIWUR889	X	6518883	6522656	+	WBGene00017687	ets-4	F22A3.1	AGIWUR889	treatment	0	0.295575	0.04824	0.999948
AGIWUR890	V	8265202	8266385	-	WBGene00017679	F21F8.5	F21F8.5	AGIWUR890	treatment	0	0.0891932	-0.01364	0.999948
AGIWUR891	II	11435212	11438464	-	WBGene00006915	vha-6	VW02B12L.1	AGIWUR891	treatment	0	0.445433	-0.07369	0.999948
AGIWUR892								AGIWUR892	treatment	0	0.145998	-0.0127	0.999948
AGIWUR893								AGIWUR893	treatment	0	1.25986	-0.08255	0.999948
AGIWUR894	V	4857149	4862965	-	WBGene00016511	C37H5.13	C37H5.13	AGIWUR894	treatment	0	0.102354	0.02415	0.999948
AGIWUR895	IV	11912005	11913245	+	WBGene00012163	VZK822L.2	VZK822L.2	AGIWUR895	treatment	0	0.225322	-0.05249	0.999948
AGIWUR896	I	5372854	5384508	-	WBGene00004131	pqn-44	F55A12.9	AGIWUR896	treatment	0	0.502838	0.10645	0.999948
AGIWUR897	III	5557344	5564837	+	WBGene00017300	rpc-2	F09F7.3	AGIWUR897	treatment	0	0.770315	0.07618	0.999948
AGIWUR898	I	4968007	4970245	-	WBGene00021016	W03G9.5	W03G9.5	AGIWUR898	treatment	0	0.0277959	0.00602	0.999948
AGIWUR899	X	7596927	7599824	+	WBGene00016657	C44E12.1	C44E12.1	AGIWUR899	treatment	0	0.883685	-0.06635	0.999948
AGIWUR900	IV	14796417	14797544	-	WBGene00013308	nuo-3	Y57G11C.12	AGIWUR900	treatment	0	0.113265	0.0133	0.999948
AGIWUR901	V	7536919	7537909	-	WBGene00016929	C54F6.12	C54F6.12	AGIWUR901	treatment	0	0.0528275	0.00996	0.999948
AGIWUR902	IV	10374905	10387318	+	WBGene00011240	R11A8.7	R11A8.7	AGIWUR902	treatment	0	0.242527	0.05379	0.999948
AGIWUR903	X	1892187	1893272	+	WBGene00015118	B0294.3	B0294.3	AGIWUR903	treatment	0	0.157805	-0.0137	0.999948
AGIWUR904	II	9267336	9268303	+	WBGene00007224	C01G6.2	C01G6.2	AGIWUR904	treatment	0	0.294085	-0.04927	0.999948
AGIWUR905	III	2487769	2494340	+	WBGene00021847	Y54F10AL.1	Y54F10AL.1	AGIWUR905	treatment	0	0.0983624	-0.02085	0.999948
AGIWUR906	I	9056293	9057822	+	WBGene00012296	spe-46	W06D4.2	AGIWUR906	treatment	0	0.0186219	0.0111	0.999948
AGIWUR907	X	10279599	10282842	+	WBGene00009617	F41E7.1	F41E7.1	AGIWUR907	treatment	0	0.0307484	0.00778	0.999948
AGIWUR908	II	4438867	4440867	+	WBGene00003615	nhr-16	T12C9.6	AGIWUR908	treatment	0	0.245155	-0.01747	0.999948
AGIWUR909	II	5031757	5034035	-	WBGene00018015	F33G12.3	F33G12.3	AGIWUR909	treatment	0	0.0677683	0.01492	0.999948
AGIWUR910	IV	11410228	11413001	+	WBGene00009035	gfat-2	F22B3.4	AGIWUR910	treatment	0	0.132937	0.02855	0.999948
AGIWUR911								AGIWUR911	treatment	0	0.0319701	-0.00408	0.999948
AGIWUR912	V	14595268	14597067	-	WBGene00003982	pes-9	R11H6.1	AGIWUR912	treatment	0	0.396855	-0.06335	0.999948
AGIWUR913	V	12658668	12659687	-	WBGene00012277	ccch-3	W05B10.2	AGIWUR913	treatment	0	0.455879	-0.02813	0.999948
AGIWUR914	IV	6080907	6083592	-	WBGene00019516	ugt-20	K08B4.4	AGIWUR914	treatment	0	0.530265	0.04195	0.999948
AGIWUR915								AGIWUR915	treatment	0	0.160476	0.00983	0.999948
AGIWUR916								AGIWUR916	treatment	0	0.0920949	-0.01256	0.999948
AGIWUR917	III	4321748	4322867	+	WBGene00044912	H38K22.7	H38K22.7	AGIWUR917	treatment	0	0.731852	-0.05903	0.999948
AGIWUR918	I	14465380	14468214	-	WBGene00013674	Y105E8A.14	Y105E8A.14	AGIWUR918	treatment	0	0.099381	0.0132	0.999948
AGIWUR919								AGIWUR919	treatment	0	0.497214	0.06241	0.999948
AGIWUR920	II	11972310	11973732	-	WBGene00012457	acbp-6	Y17G7B.1	AGIWUR920	treatment	0	0.063121	0.01059	0.999948
AGIWUR921	IV	8167164	8168813	-	WBGene00015052	clec-52	B0218.8	AGIWUR921	treatment	0	0.123065	-0.0545	0.999948
AGIWUR922	III	1271	3092	-	WBGene00008352	fbxa-6	cTel54X.1	AGIWUR922	treatment	0	0.428169	-0.03327	0.999948
AGIWUR923	I	7152463	7156868	-	WBGene00010641	crml-1	K07G5.1	AGIWUR923	treatment	0	1.04992	0.12003	0.999948
AGIWUR924	IV	17444125	17450543	-	WBGene00008711	F11E6.8	F11E6.8	AGIWUR924	treatment	0	0.359797	-0.04804	0.999948
AGIWUR925	II	12497217	12502878	-	WBGene00011878	ador-1	T21B4.4	AGIWUR925	treatment	0	0.00299104	-0.00079	0.999948
AGIWUR926								AGIWUR926	treatment	0	0.19171	-0.02273	0.999948
AGIWUR927	X	7889215	7889765	+	WBGene00016530	C39D10.2	C39D10.2	AGIWUR927	treatment	0	0.471226	-0.03207	0.999948
AGIWUR928	X	3740208	3742323	-	WBGene00001434	fkh-2	T14G12.4	AGIWUR928	treatment	0	0.461918	0.29791	0.999948
AGIWUR929	IV	16931990	16933113	+	WBGene00013788	Y116A8C.8	Y116A8C.8	AGIWUR929	treatment	0	0.083864	0.01034	0.999948
AGIWUR930								AGIWUR930	treatment	0	0.289926	-0.02239	0.999948
AGIWUR931								AGIWUR931	treatment	0	0.296315	-0.02691	0.999948
AGIWUR932								AGIWUR932	treatment	0	0.218916	-0.02343	0.999948
AGIWUR933								AGIWUR933	treatment	0	0.24231	-0.01811	0.999948
AGIWUR934								AGIWUR934	treatment	0	0.364873	-0.03864	0.999948
AGIWUR935								AGIWUR935	treatment	0	0.196306	-0.02798	0.999948
AGIWUR936								AGIWUR936	treatment	0	0.327509	-0.0667	0.999948
AGIWUR937								AGIWUR937	treatment	0	0.546133	-0.08918	0.999948
AGIWUR938								AGIWUR938	treatment	0	0.432815	-0.06087	0.999948
AGIWUR939								AGIWUR939	treatment	0	0.662635	-0.0639	0.999948
AGIWUR940								AGIWUR940	treatment	0	0.197773	-0.03783	0.999948
AGIWUR941	I	11067699	11069996	-	WBGene00014914	Y52B11A.11	Y52B11A.11	AGIWUR941	treatment	0	1.09617	-0.12078	0.999948
AGIWUR942								AGIWUR942	treatment	0	0.808728	-0.09507	0.999948
AGIWUR943	I	10676922	10682374	-	WBGene00016391	lonp-1	C34B2.6	AGIWUR943	treatment	0	0.471639	-0.06318	0.999948
AGIWUR944	X	2834222	2840292	-	WBGene00022201	Y71H10B.1	Y71H10B.1	AGIWUR944	treatment	0	0.0774857	-0.00944	0.999948
AGIWUR945	III	6509699	6514768	-	WBGene00000044	acr-5	K03F8.2	AGIWUR945	treatment	0	0.18441	0.03805	0.999948
AGIWUR946	II	3243676	3244162	-	WBGene00044374	C17F4.12	C17F4.12	AGIWUR946	treatment	0	0.611063	-0.06945	0.999948
AGIWUR947	IV	9399653	9401293	+	WBGene00010148	F56D5.3	F56D5.3	AGIWUR947	treatment	0	0.227284	-0.061	0.999948
AGIWUR948	I	10970493	10980111	+	WBGene00013123	Y52B11A.3	Y52B11A.3	AGIWUR948	treatment	0	0.175679	-0.02903	0.999948
AGIWUR949	I	14620388	14620632	-	WBGene00044265	Y105E8B.11	Y105E8B.11	AGIWUR949	treatment	0	1.01881	-0.14041	0.999948
AGIWUR950	X	11961443	11961777	-	WBGene00268214	C49F5.12	C49F5.12	AGIWUR950	treatment	0	0.102923	-0.02891	0.999948
AGIWUR951	V	12398759	12400859	-	WBGene00010465	K01D12.6	K01D12.6	AGIWUR951	treatment	0	0.0878268	0.0101	0.999948
AGIWUR952	V	17897546	17897746	-	WBGene00219446	C06H5.13	C06H5.13	AGIWUR952	treatment	0	0.195297	-0.03932	0.999948
AGIWUR953	IV	16299151	16300272	+	WBGene00023514	srz-72	Y7A9C.7	AGIWUR953	treatment	0	0.52707	-0.05513	0.999948
AGIWUR954								AGIWUR954	treatment	0	1.88987	-0.12014	0.999948
AGIWUR955	X	12991447	12999638	+	WBGene00008694	F11C1.5	F11C1.5	AGIWUR955	treatment	0	0.0875508	0.01319	0.999948
AGIWUR956	III	9462989	9465965	-	WBGene00007186	B0464.6	B0464.6	AGIWUR956	treatment	0	0.630303	0.05229	0.999948
AGIWUR957	V	8049744	8050893	-	WBGene00000620	col-43	ZC513.8	AGIWUR957	treatment	0	0.0889931	-0.02717	0.999948
AGIWUR958	V	15810784	15811330	+	WBGene00010016	F54B8.1	F54B8.1	AGIWUR958	treatment	0	0.457573	-0.04994	0.999948
AGIWUR959	X	8784534	8787072	+	WBGene00022810	ZK721.3	ZK721.3	AGIWUR959	treatment	0	0.55477	0.05604	0.999948
AGIWUR960								AGIWUR960	treatment	0	0.0764449	-0.01284	0.999948
AGIWUR961	IV	13612805	13618061	-	WBGene00007461	C08F11.14	C08F11.14	AGIWUR961	treatment	0	0.800033	-0.08232	0.999948
AGIWUR962	III	11826215	11830996	+	WBGene00004705	rsp-8	C18D11.4	AGIWUR962	treatment	0	0.393425	0.05329	0.999948
AGIWUR963	I	12294380	12296263	-	WBGene00010167	bgnt-1.6	F56H6.6	AGIWUR963	treatment	0	0.672033	-0.09977	0.999948
AGIWUR964	III	4705413	4706949	+	WBGene00007045	tag-189	T04A8.12	AGIWUR964	treatment	0	0.976929	-0.06174	0.999948
AGIWUR965	X	15076696	15077748	-	WBGene00014793	H40L08.2	H40L08.2	AGIWUR965	treatment	0	0.219092	-0.02708	0.999948
AGIWUR966	V	2706781	2711599	-	WBGene00016048	C24B9.3	C24B9.3	AGIWUR966	treatment	0	0.106366	-0.01531	0.999948
AGIWUR967	V	13771508	13773695	+	WBGene00008988	F20G2.5	F20G2.5	AGIWUR967	treatment	0	0.535608	-0.11003	0.999948
AGIWUR968	V	20201616	20202874	+	WBGene00013758	fbxa-114	Y113G7B.7	AGIWUR968	treatment	0	1.16007	-0.0669	0.999948
AGIWUR969	I	6724917	6728330	+	WBGene00003170	mec-6	W02D3.3	AGIWUR969	treatment	0	0.110308	0.01335	0.999948
AGIWUR970								AGIWUR970	treatment	0	0.872273	-0.06273	0.999948
AGIWUR971	IV	12923525	12924432	-	WBGene00007868	C32H11.5	C32H11.5	AGIWUR971	treatment	0	1.50164	-0.10432	0.999948
AGIWUR972	II	5970105	5972658	+	WBGene00015002	B0034.1	B0034.1	AGIWUR972	treatment	0	0.208145	0.0379	0.999948
AGIWUR973	III	5728180	5730159	+	WBGene00015083	egg-1	B0244.8	AGIWUR973	treatment	0	0.00454454	-0.00096	0.999948
AGIWUR974	I	11216118	11221995	-	WBGene00013177	rsy-1	Y53H1A.1	AGIWUR974	treatment	0	0.261187	-0.04973	0.999948
AGIWUR975								AGIWUR975	treatment	0	0.0748832	0.01093	0.999948
AGIWUR976	X	1547505	1560124	+	WBGene00019435	K06A9.1	K06A9.1	AGIWUR976	treatment	0	0.491845	0.10479	0.999948
AGIWUR977	X	13565486	13566536	-	WBGene00010968	R01E6.2	R01E6.2	AGIWUR977	treatment	0	1.33194	-0.08563	0.999948
AGIWUR978	I	7853750	7857850	+	WBGene00000163	apb-3	R11A5.1	AGIWUR978	treatment	0	0.131139	-0.01803	0.999948
AGIWUR979	I	7376604	7383197	-	WBGene00006754	unc-15	F07A5.7	AGIWUR979	treatment	0	0.174698	0.0403	0.999948
AGIWUR980	IV	11940603	11942385	-	WBGene00014093	ZK829.1	ZK829.1	AGIWUR980	treatment	0	0.181518	0.06111	0.999948
AGIWUR981	I	5402889	5408344	-	WBGene00001491	frm-4	C24A11.8	AGIWUR981	treatment	0	0.240165	0.0293	0.999948
AGIWUR982								AGIWUR982	treatment	0	0.122805	-0.01187	0.999948
AGIWUR983	II	8067990	8073372	-	WBGene00011511	gpcp-2	T05H10.7	AGIWUR983	treatment	0	0.23809	0.02329	0.999948
AGIWUR984	IV	7171489	7172691	-	WBGene00006250	str-219	C42D4.10	AGIWUR984	treatment	0	0.0267867	-0.00388	0.999948
AGIWUR985	V	560195	562956	+	WBGene00005898	srx-7	C14C6.1	AGIWUR985	treatment	0	0.340589	-0.06379	0.999948
AGIWUR986	X	15330964	15333960	+	WBGene00012443	Y15E3A.4	Y15E3A.4	AGIWUR986	treatment	0	0.137459	0.04448	0.999948
AGIWUR987	II	3278987	3281686	+	WBGene00017179	wht-4	F02E11.1	AGIWUR987	treatment	0	0.842944	0.054	0.999948
AGIWUR988	V	16258442	16260686	+	WBGene00011750	nhr-218	T13F3.2	AGIWUR988	treatment	0	0.637208	-0.05033	0.999948
AGIWUR989	IV	8678695	8679325	-	WBGene00017236	F08B4.4	F08B4.4	AGIWUR989	treatment	0	0.389114	-0.02575	0.999948
AGIWUR990	V	4483459	4486543	+	WBGene00020369	T08H10.1	T08H10.1	AGIWUR990	treatment	0	0.250312	-0.05315	0.999948
AGIWUR991	V	16205188	16206818	+	WBGene00008675	irld-26	F11A5.7	AGIWUR991	treatment	0	0.26903	-0.02418	0.999948
AGIWUR992								AGIWUR992	treatment	0	0.0478205	0.00343	0.999948
AGIWUR993	V	3553134	3554568	+	WBGene00020756	T24A6.20	T24A6.20	AGIWUR993	treatment	0	0.259037	-0.02587	0.999948
AGIWUR994	X	11207250	11208994	-	WBGene00007939	C34F6.5	C34F6.5	AGIWUR994	treatment	0	0.371297	-0.03266	0.999948
AGIWUR995	IV	9147468	9148579	+	WBGene00000121	aly-2	F23B2.6	AGIWUR995	treatment	0	0.28172	-0.02908	0.999948
AGIWUR996	III	1045809	1053246	-	WBGene00015268	BE0003N10.3	BE0003N10.3	AGIWUR996	treatment	0	0.164456	0.03646	0.999948
AGIWUR997	II	2123687	2129281	-	WBGene00020081	sdz-29	R52.10	AGIWUR997	treatment	0	0.488272	0.12696	0.999948
AGIWUR998	IV	12129504	12135096	+	WBGene00003010	lin-24	B0001.1	AGIWUR998	treatment	0	0.224164	0.034	0.999948
AGIWUR999	V	8529519	8532465	+	WBGene00018478	otpl-5	F45F2.5	AGIWUR999	treatment	0	0.308007	-0.0564	0.999948
AGIWUR1000	II	307545	313969	+	WBGene00019279	K01A2.4	K01A2.4	AGIWUR1000	treatment	0	1.26294	-0.0853	0.999948
AGIWUR1001	III	4663185	4665368	-	WBGene00011956	T23F11.4	T23F11.4	AGIWUR1001	treatment	0	0.157462	0.03789	0.999948
AGIWUR1002	I	12652277	12654646	+	WBGene00010419	H28O16.1	H28O16.1	AGIWUR1002	treatment	0	0.0673882	0.02226	0.999948
AGIWUR1003	X	7413611	7415520	-	WBGene00015668	C10A4.7	C10A4.7	AGIWUR1003	treatment	0	1.12894	-0.05227	0.999948
AGIWUR1004	IV	16230452	16233128	-	WBGene00010414	hpa-1	H25K10.5	AGIWUR1004	treatment	0	1.46321	-0.08466	0.999948
AGIWUR1005	I	4704598	4705881	+	WBGene00021112	W09C3.4	W09C3.4	AGIWUR1005	treatment	0	0.341659	-0.03834	0.999948
AGIWUR1006	IV	12542034	12545729	+	WBGene00001820	ham-1	F53B2.6	AGIWUR1006	treatment	0	0.206022	0.05357	0.999948
AGIWUR1007	V	11576631	11577911	+	WBGene00005982	srx-91	H12C20.4	AGIWUR1007	treatment	0	0.118823	-0.01484	0.999948
AGIWUR1008								AGIWUR1008	treatment	0	0.259144	-0.04984	0.999948
AGIWUR1009	III	6990168	7002310	+	WBGene00004182	prk-1	C06E8.3	AGIWUR1009	treatment	0	0.0116115	0.00147	0.999948
AGIWUR1010	I	12303599	12306820	+	WBGene00010170	F56H6.9	F56H6.9	AGIWUR1010	treatment	0	1.1359	-0.08388	0.999948
AGIWUR1011	V	5105764	5107916	-	WBGene00015448	srab-3	C04F5.6	AGIWUR1011	treatment	0	0.2101	-0.02008	0.999948
AGIWUR1012	I	2313271	2316003	+	WBGene00021466	eif-2gamma	Y39G10AR.8	AGIWUR1012	treatment	0	0.300817	-0.02412	0.999948
AGIWUR1013								AGIWUR1013	treatment	0	0.295899	-0.042	0.999948
AGIWUR1014	I	9621160	9625796	-	WBGene00004488	rps-19	T05F1.3	AGIWUR1014	treatment	0	0.660258	-0.13302	0.999948
AGIWUR1015								AGIWUR1015	treatment	0	0.538284	-0.03617	0.999948
AGIWUR1016								AGIWUR1016	treatment	0	0.154704	-0.01689	0.999948
AGIWUR1017								AGIWUR1017	treatment	0	0.522522	-0.02363	0.999948
AGIWUR1018								AGIWUR1018	treatment	0	0.480425	-0.04892	0.999948
AGIWUR1019								AGIWUR1019	treatment	0	0.529602	-0.05068	0.999948
AGIWUR1020								AGIWUR1020	treatment	0	1.13209	-0.09887	0.999948
AGIWUR1021								AGIWUR1021	treatment	0	0.171223	-0.03767	0.999948
AGIWUR1022								AGIWUR1022	treatment	0	0.414633	-0.08347	0.999948
AGIWUR1023								AGIWUR1023	treatment	0	0.215822	-0.03746	0.999948
AGIWUR1024								AGIWUR1024	treatment	0	0.492664	-0.07032	0.999948
AGIWUR1025								AGIWUR1025	treatment	0	0.337165	-0.0492	0.999948
AGIWUR1026								AGIWUR1026	treatment	0	0.065753	-0.02827	0.999948
AGIWUR1027	II	5570572	5574943	+	WBGene00015887	C17C3.1	C17C3.1	AGIWUR1027	treatment	0	0.238186	-0.05069	0.999948
AGIWUR1028	III	5879489	5882428	+	WBGene00017158	hpo-10	F01F1.1	AGIWUR1028	treatment	0	0.122278	-0.02187	0.999948
AGIWUR1029	X	7879771	7880948	-	WBGene00016535	C39D10.8	C39D10.8	AGIWUR1029	treatment	0	0.227685	-0.04847	0.999948
AGIWUR1030	I	6429525	6431586	-	WBGene00018158	comp-1	F37E3.3	AGIWUR1030	treatment	0	0.115353	-0.05319	0.999948
AGIWUR1031	I	4526232	4534798	-	WBGene00022473	bet-1	Y119C1B.8	AGIWUR1031	treatment	0	0.0323239	-0.00931	0.999948
AGIWUR1032	I	7634494	7639780	-	WBGene00009254	capg-1	F29D11.2	AGIWUR1032	treatment	0	0.485536	0.07322	0.999948
AGIWUR1033								AGIWUR1033	treatment	0	0.633839	-0.05109	0.999948
AGIWUR1034	IV	6607376	6613353	-	WBGene00001090	drh-1	F15B10.2	AGIWUR1034	treatment	0	0.38082	-0.0558	0.999948
AGIWUR1035	V	9068368	9069694	-	WBGene00020863	T27E4.5	T27E4.5	AGIWUR1035	treatment	0	0.578833	-0.05748	0.999948
AGIWUR1036	IV	5800336	5807093	-	WBGene00016289	lntl-1	C31H1.6	AGIWUR1036	treatment	0	0.157829	-0.03552	0.999948
AGIWUR1037	IV	5651087	5660523	-	WBGene00004804	skn-1	T19E7.2	AGIWUR1037	treatment	0	0.230952	-0.03481	0.999948
AGIWUR1038	IV	388084	388733	+	WBGene00020300	tag-261	T07A9.13	AGIWUR1038	treatment	0	0.736351	-0.04565	0.999948
AGIWUR1039	I	9249542	9250488	-	WBGene00044247	F36H2.4	F36H2.4	AGIWUR1039	treatment	0	1.27985	-0.08362	0.999948
AGIWUR1040	I	13564567	13566362	+	WBGene00001704	grd-15	Y87G2A.15	AGIWUR1040	treatment	0	0.310826	-0.03418	0.999948
AGIWUR1041	II	8559394	8561352	-	WBGene00002065	iff-2	F54C9.1	AGIWUR1041	treatment	0	0.0468659	0.0226	0.999948
AGIWUR1042	V	4694974	4700289	-	WBGene00022584	ZC266.1	ZC266.1	AGIWUR1042	treatment	0	0.352335	0.06074	0.999948
AGIWUR1043	X	5822277	5827755	+	WBGene00001824	hbl-1	F13D11.2	AGIWUR1043	treatment	0	0.373373	-0.04497	0.999948
AGIWUR1044	II	11742814	11748611	-	WBGene00001679	gpb-1	F13D12.7	AGIWUR1044	treatment	0	0.628032	-0.10319	0.999948
AGIWUR1045								AGIWUR1045	treatment	0	0.262804	-0.04923	0.999948
AGIWUR1046	X	13217101	13219019	+	WBGene00011255	R12H7.4	R12H7.4	AGIWUR1046	treatment	0	0.76447	-0.09419	0.999948
AGIWUR1047	III	933585	936067	-	WBGene00020453	fbxa-55	T12B5.6	AGIWUR1047	treatment	0	0.470648	-0.08861	0.999948
AGIWUR1048	V	9478163	9479601	+	WBGene00003522	nas-3	K06A4.1	AGIWUR1048	treatment	0	0.440511	0.08278	0.999948
AGIWUR1049	III	5004820	5006981	-	WBGene00043060	R144.12	R144.12	AGIWUR1049	treatment	0	0.596504	-0.04871	0.999948
AGIWUR1050	I	7505951	7506693	+	WBGene00007740	C26C6.6	C26C6.6	AGIWUR1050	treatment	0	0.143046	-0.03251	0.999948
AGIWUR1051	X	11394605	11405931	-	WBGene00004831	slo-2	F08B12.3	AGIWUR1051	treatment	0	0.132574	-0.02662	0.999948
AGIWUR1052								AGIWUR1052	treatment	0	0.301528	0.04192	0.999948
AGIWUR1053	X	17337279	17338632	+	WBGene00016900	C53C11.2	C53C11.2	AGIWUR1053	treatment	0	0.182973	-0.04475	0.999948
AGIWUR1054	X	4291475	4297630	-	WBGene00003907	paf-2	C52B9.7	AGIWUR1054	treatment	0	0.610801	-0.04776	0.999948
AGIWUR1055	II	14390718	14407905	+	WBGene00009180	nurf-1	F26H11.2	AGIWUR1055	treatment	0	0.140394	0.01968	0.999948
AGIWUR1056	V	10236160	10238902	-	WBGene00007534	C12D8.1	C12D8.1	AGIWUR1056	treatment	0	0.630645	0.0476	0.999948
AGIWUR1057	I	4578695	4579740	-	WBGene00044421	D1007.18	D1007.18	AGIWUR1057	treatment	0	0.084524	-0.01129	0.999948
AGIWUR1058	V	9123489	9123809	+	WBGene00017660	F21C10.11	F21C10.11	AGIWUR1058	treatment	0	0.0996182	-0.00645	0.999948
AGIWUR1059	V	10754469	10756664	-	WBGene00009239	irld-6	F28H7.6	AGIWUR1059	treatment	0	0.714433	0.05966	0.999948
AGIWUR1060	III	8351249	8355174	-	WBGene00006840	unc-116	R05D3.7	AGIWUR1060	treatment	0	0.684982	0.13816	0.999948
AGIWUR1061	III	6541550	6546425	-	WBGene00015640	C09E7.6	C09E7.6	AGIWUR1061	treatment	0	0.0174649	0.00283	0.999948
AGIWUR1062								AGIWUR1062	treatment	0	0.787616	-0.04852	0.999948
AGIWUR1063								AGIWUR1063	treatment	0	0.28091	-0.06377	0.999948
AGIWUR1064	V	16378892	16380488	+	WBGene00005746	srv-35	F13A7.4	AGIWUR1064	treatment	0	0.0405136	0.00231	0.999948
AGIWUR1065	X	12881126	12884989	-	WBGene00001681	gpc-1	K02A4.2	AGIWUR1065	treatment	0	0.0205316	-0.00235	0.999948
AGIWUR1066	X	8014983	8026858	+	WBGene00016407	C34D10.2	C34D10.2	AGIWUR1066	treatment	0	0.0166415	-0.00307	0.999948
AGIWUR1067	V	20377128	20379410	+	WBGene00014794	K02E2.5	K02E2.5	AGIWUR1067	treatment	0	0.309408	-0.03625	0.999948
AGIWUR1068	IV	4386630	4388878	+	WBGene00021286	tald-1	Y24D9A.8	AGIWUR1068	treatment	0	0.00994056	0.0012	0.999948
AGIWUR1069	V	9749971	9750408	-	WBGene00010253	F58E6.4	F58E6.4	AGIWUR1069	treatment	0	0.74273	-0.07093	0.999948
AGIWUR1070	III	10217302	10218646	-	WBGene00004326	rde-4	T20G5.11	AGIWUR1070	treatment	0	0.759648	-0.02259	0.999948
AGIWUR1071	V	13036996	13041879	-	WBGene00012337	W07G4.3	W07G4.3	AGIWUR1071	treatment	0	0.393797	0.02487	0.999948
AGIWUR1072	V	696523	699614	-	WBGene00021709	ugt-29	Y49C4A.8	AGIWUR1072	treatment	0	0.295344	-0.01431	0.999948
AGIWUR1073	IV	9212375	9214236	+	WBGene00008114	C46C2.6	C46C2.6	AGIWUR1073	treatment	0	0.393948	-0.04357	0.999948
AGIWUR1074	IV	4939315	4941506	+	WBGene00006212	str-168	Y9C9A.6	AGIWUR1074	treatment	0	0.0544765	0.01254	0.999948
AGIWUR1075	II	1619894	1621261	-	WBGene00015602	fbxa-158	C08E3.10	AGIWUR1075	treatment	0	0.0642873	-0.00413	0.999948
AGIWUR1076								AGIWUR1076	treatment	0	0.0469619	-0.00539	0.999948
AGIWUR1077	I	2629685	2632320	+	WBGene00000801	cars-2	Y23H5A.1	AGIWUR1077	treatment	0	0.0493838	-0.00582	0.999948
AGIWUR1078	I	10382746	10384222	-	WBGene00077521	maf-1	F45H11.6	AGIWUR1078	treatment	0	0.144395	0.01661	0.999948
AGIWUR1079	IV	14173642	14176473	-	WBGene00011020	R05A10.3	R05A10.3	AGIWUR1079	treatment	0	0.691746	-0.07347	0.999948
AGIWUR1080	X	17119269	17120263	+	WBGene00019575	K09E3.4	K09E3.4	AGIWUR1080	treatment	0	1.58118	-0.03612	0.999948
AGIWUR1081	III	11974077	11979065	-	WBGene00013242	Y56A3A.30	Y56A3A.30	AGIWUR1081	treatment	0	0.532782	0.0554	0.999948
AGIWUR1082	V	14026336	14027484	-	WBGene00011624	T08G5.3	T08G5.3	AGIWUR1082	treatment	0	0.00137374	0.00043	0.999948
AGIWUR1083	II	2683329	2684308	-	WBGene00018022	ceh-87	F34D6.2	AGIWUR1083	treatment	0	0.452724	-0.05497	0.999948
AGIWUR1084								AGIWUR1084	treatment	0	0.228626	-0.03713	0.999948
AGIWUR1085	V	6832290	6835342	-	WBGene00020526	T15B7.14	T15B7.14	AGIWUR1085	treatment	0	0.136216	0.02996	0.999948
AGIWUR1086	V	19788704	19789281	+	WBGene00010928	clec-258	M162.2	AGIWUR1086	treatment	0	0.450482	-0.03471	0.999948
AGIWUR1087	X	7272334	7280322	-	WBGene00006750	unc-10	T10A3.1	AGIWUR1087	treatment	0	0.0949421	0.0146	0.999948
AGIWUR1088								AGIWUR1088	treatment	0	0.0522448	0.01828	0.999948
AGIWUR1089	V	6588	7822	-	WBGene00002061	ife-3	B0348.6	AGIWUR1089	treatment	0	0.452537	0.07068	0.999948
AGIWUR1090	III	488764	489452	+	WBGene00044288	F30H5.5	F30H5.5	AGIWUR1090	treatment	0	0.122444	0.01354	0.999948
AGIWUR1091	II	4948154	4949527	-	WBGene00006619	try-1	ZK546.15	AGIWUR1091	treatment	0	0.313803	0.05479	0.999948
AGIWUR1092	V	10217079	10219022	+	WBGene00044020	ZK856.14	ZK856.14	AGIWUR1092	treatment	0	0.358571	-0.04348	0.999948
AGIWUR1093								AGIWUR1093	treatment	0	1.03144	-0.07636	0.999948
AGIWUR1094	IV	7837350	7838548	-	WBGene00015511	C06A6.7	C06A6.7	AGIWUR1094	treatment	0	0.796337	-0.05785	0.999948
AGIWUR1095	IV	5163293	5164351	+	WBGene00016054	C24D10.2	C24D10.2	AGIWUR1095	treatment	0	0.0915014	-0.09505	0.999948
AGIWUR1096	X	9543670	9560801	+	WBGene00009888	F49E2.5	F49E2.5	AGIWUR1096	treatment	0	0.197995	-0.05232	0.999948
AGIWUR1097	IV	13320158	13321831	+	WBGene00014941	Y67H2A.9	Y67H2A.9	AGIWUR1097	treatment	0	0.844409	-0.11078	0.999948
AGIWUR1098	IV	9488670	9490194	+	WBGene00005664	sru-1	C33A12.14	AGIWUR1098	treatment	0	0.196404	-0.02263	0.999948
AGIWUR1099								AGIWUR1099	treatment	0	0.512634	0.04743	0.999948
AGIWUR1100	X	2823501	2826827	-	WBGene00006055	ssr-2	C14A11.7	AGIWUR1100	treatment	0	0.110876	-0.00956	0.999948
AGIWUR1101								AGIWUR1101	treatment	0	0.602367	0.05089	0.999948
AGIWUR1102								AGIWUR1102	treatment	0	0.213102	-0.02287	0.999948
AGIWUR1103								AGIWUR1103	treatment	0	0.0849753	0.01089	0.999948
AGIWUR1104								AGIWUR1104	treatment	0	0.0828863	0.00713	0.999948
AGIWUR1105								AGIWUR1105	treatment	0	0.895422	-0.07741	0.999948
AGIWUR1106								AGIWUR1106	treatment	0	0.213388	-0.04012	0.999948
AGIWUR1107								AGIWUR1107	treatment	0	0.22631	-0.04476	0.999948
AGIWUR1108								AGIWUR1108	treatment	0	0.212391	-0.03332	0.999948
AGIWUR1109								AGIWUR1109	treatment	0	0.741603	-0.0931	0.999948
AGIWUR1110								AGIWUR1110	treatment	0	0.585243	-0.08011	0.999948
AGIWUR1111	V	1944955	1953349	+	WBGene00020279	glb-25	T06A1.4	AGIWUR1111	treatment	0	0.970954	-0.11343	0.999948
AGIWUR1112	II	5554617	5555306	+	WBGene00002095	ins-12	C17C3.19	AGIWUR1112	treatment	0	0.176628	-0.03479	0.999948
AGIWUR1113	IV	6095411	6110639	+	WBGene00002245	lag-1	K08B4.1	AGIWUR1113	treatment	0	0.500452	0.05932	0.999948
AGIWUR1114	V	16893740	16894107	+	WBGene00077492	F09C6.15	F09C6.15	AGIWUR1114	treatment	0	0.720377	-0.0728	0.999948
AGIWUR1115								AGIWUR1115	treatment	0	0.220466	-0.0574	0.999948
AGIWUR1116	V	7676204	7676965	+	WBGene00015706	C12D5.3	C12D5.3	AGIWUR1116	treatment	0	0.0436236	0.00605	0.999948
AGIWUR1117	I	7117808	7121545	+	WBGene00001614	glr-3	K10D3.1	AGIWUR1117	treatment	0	0.0465671	-0.0051	0.999948
AGIWUR1118	IV	7910575	7915184	+	WBGene00003827	ntl-4	C49H3.5	AGIWUR1118	treatment	0	0.113666	0.02412	0.999948
AGIWUR1119	I	3462270	3468187	-	WBGene00021640	Y47G6A.14	Y47G6A.14	AGIWUR1119	treatment	0	0.36968	-0.05977	0.999948
AGIWUR1120	V	15652438	15659079	-	WBGene00009978	F53E4.1	F53E4.1	AGIWUR1120	treatment	0	1.07938	0.11915	0.999948
AGIWUR1121	X	1816361	1816762	+	WBGene00044562	C14E2.7	C14E2.7	AGIWUR1121	treatment	0	0.599804	-0.05328	0.999948
AGIWUR1122	X	11957563	11958395	+	WBGene00206466	T08D10.5	T08D10.5	AGIWUR1122	treatment	0	0.0713407	-0.00534	0.999948
AGIWUR1123	X	3632367	3633747	-	WBGene00001759	gst-11	R11G1.3	AGIWUR1123	treatment	0	0.260634	-0.03416	0.999948
AGIWUR1124								AGIWUR1124	treatment	0	0.322319	-0.02202	0.999948
AGIWUR1125	I	14027236	14027588	+	WBGene00002110	ins-27	ZC334.11	AGIWUR1125	treatment	0	0.076289	-0.02272	0.999948
AGIWUR1126	II	4299653	4300919	+	WBGene00015297	sco-1	C01F1.2	AGIWUR1126	treatment	0	0.356484	0.04324	0.999948
AGIWUR1127	II	15166194	15167406	-	WBGene00001776	gst-28	Y53F4B.31	AGIWUR1127	treatment	0	0.178737	-0.04549	0.999948
AGIWUR1128	II	4626906	4627805	+	WBGene00018043	F35D11.1	F35D11.1	AGIWUR1128	treatment	0	0.583448	-0.06685	0.999948
AGIWUR1129	I	11815910	11819277	+	WBGene00011388	T02G6.5	T02G6.5	AGIWUR1129	treatment	0	0.170787	-0.02022	0.999948
AGIWUR1130	V	9689686	9690615	-	WBGene00004320	rbx-1	ZK287.5	AGIWUR1130	treatment	0	0.17242	0.01533	0.999948
AGIWUR1131	II	380573	382257	+	WBGene00015409	C03H5.7	C03H5.7	AGIWUR1131	treatment	0	0.174905	-0.03407	0.999948
AGIWUR1132	III	954291	954653	-	WBGene00050914	T12B5.15	T12B5.15	AGIWUR1132	treatment	0	0.136103	-0.05934	0.999948
AGIWUR1133	IV	13431288	13434068	-	WBGene00010712	K09B11.5	K09B11.5	AGIWUR1133	treatment	0	0.0702445	0.00754	0.999948
AGIWUR1134								AGIWUR1134	treatment	0	0.100373	-0.04466	0.999948
AGIWUR1135	V	14996536	14998121	+	WBGene00011322	irld-14	T01C3.5	AGIWUR1135	treatment	0	0.1175	-0.06312	0.999948
AGIWUR1136	III	7700338	7709491	-	WBGene00003002	lin-13	C03B8.4	AGIWUR1136	treatment	0	0.152299	-0.02035	0.999948
AGIWUR1137	IV	240451	244129	+	WBGene00019820	cogc-8	R02D3.2	AGIWUR1137	treatment	0	1.65268	-0.08021	0.999948
AGIWUR1138	III	11961470	11971367	-	WBGene00013240	Y56A3A.28	Y56A3A.28	AGIWUR1138	treatment	0	0.228322	0.04328	0.999948
AGIWUR1139								AGIWUR1139	treatment	0	0.256908	0.01977	0.999948
AGIWUR1140	IV	10126749	10128956	-	WBGene00010677	gtbp-1	K08F4.2	AGIWUR1140	treatment	0	0.173515	0.04945	0.999948
AGIWUR1141	IV	8597762	8598727	+	WBGene00077437	Y59H11AR.6	Y59H11AR.6	AGIWUR1141	treatment	0	0.476266	-0.07439	0.999948
AGIWUR1142	II	11112719	11120788	+	WBGene00003133	mat-2	W10C6.1	AGIWUR1142	treatment	0	0.2298	0.02068	0.999948
AGIWUR1143								AGIWUR1143	treatment	0	0.393547	-0.02094	0.999948
AGIWUR1144	V	5324806	5328470	-	WBGene00015684	C10G8.8	C10G8.8	AGIWUR1144	treatment	0	0.0690843	0.01327	0.999948
AGIWUR1145	III	9557448	9558563	-	WBGene00008169	C48B4.6	C48B4.6	AGIWUR1145	treatment	0	0.15763	0.02778	0.999948
AGIWUR1146	X	5647378	5650213	+	WBGene00020672	T22B7.3	T22B7.3	AGIWUR1146	treatment	0	0.349878	-0.10054	0.999948
AGIWUR1147	III	911261	912243	+	WBGene00017757	bra-2	F23H11.1	AGIWUR1147	treatment	0	0.0500355	0.0075	0.999948
AGIWUR1148	II	2751741	2752611	-	WBGene00017916	F29A7.6	F29A7.6	AGIWUR1148	treatment	0	0.482084	-0.05047	0.999948
AGIWUR1149	I	3999348	4031739	-	WBGene00006805	unc-73	F55C7.7	AGIWUR1149	treatment	0	7.16651e-05	2e-05	0.999948
AGIWUR1150	III	8967917	8969658	+	WBGene00011143	R08D7.2	R08D7.2	AGIWUR1150	treatment	0	1.16753	-0.0556	0.999948
AGIWUR1151	V	11332987	11334293	-	WBGene00044203	T02E9.6	T02E9.6	AGIWUR1151	treatment	0	2.2366	-0.08233	0.999948
AGIWUR1152	V	6956537	6966422	+	WBGene00003165	mec-1	T07H8.4	AGIWUR1152	treatment	0	0.0587957	0.00612	0.999948
AGIWUR1153	V	16103894	16105950	+	WBGene00009706	argk-1	F44G3.2	AGIWUR1153	treatment	0	0.774711	0.37263	0.999948
AGIWUR1154	III	8243122	8244092	-	WBGene00003952	pbs-6	C02F5.9	AGIWUR1154	treatment	0	0.354416	0.04759	0.999948
AGIWUR1155	I	7567775	7571250	-	WBGene00008411	mans-1	D2030.1	AGIWUR1155	treatment	0	0.3041	0.05008	0.999948
AGIWUR1156	II	14627630	14630121	+	WBGene00007999	tag-297	C38C6.6	AGIWUR1156	treatment	0	0.291618	-0.08366	0.999948
AGIWUR1157								AGIWUR1157	treatment	0	0.397575	0.08513	0.999948
AGIWUR1158								AGIWUR1158	treatment	0	0.00804835	-0.00311	0.999948
AGIWUR1159	X	15607969	15610631	+	WBGene00010700	nipi-3	K09A9.1	AGIWUR1159	treatment	0	0.744012	-0.06711	0.999948
AGIWUR1160	III	8176484	8177243	+	WBGene00016804	C50C3.12	C50C3.12	AGIWUR1160	treatment	0	0.335864	-0.02198	0.999948
AGIWUR1161	II	9407769	9409017	+	WBGene00013086	arrd-2	Y51B9A.4	AGIWUR1161	treatment	0	0.0561293	0.02161	0.999948
AGIWUR1162	I	10409302	10414707	+	WBGene00003847	blmp-1	F25D7.3	AGIWUR1162	treatment	0	0.142697	-0.01253	0.999948
AGIWUR1163	X	7879771	7880948	-	WBGene00016535	C39D10.8	C39D10.8	AGIWUR1163	treatment	0	0.237404	-0.06055	0.999948
AGIWUR1164	I	9138267	9145632	-	WBGene00014119	ZK858.6	ZK858.6	AGIWUR1164	treatment	0	0.672517	0.1231	0.999948
AGIWUR1165	X	6693735	6695662	+	WBGene00018173	F38B6.3	F38B6.3	AGIWUR1165	treatment	0	0.0618855	-0.01	0.999948
AGIWUR1166	I	1686216	1693457	-	WBGene00044348	Y71G12B.31	Y71G12B.31	AGIWUR1166	treatment	0	0.184214	-0.01497	0.999948
AGIWUR1167	II	5661167	5665243	+	WBGene00016115	mdt-26	C25H3.6	AGIWUR1167	treatment	0	0.12302	-0.01831	0.999948
AGIWUR1168								AGIWUR1168	treatment	0	0.21565	-0.01846	0.999948
AGIWUR1169	IV	12270490	12275992	-	WBGene00016582	C42C1.4	C42C1.4	AGIWUR1169	treatment	0	0.112361	-0.00905	0.999948
AGIWUR1170	III	6118627	6124055	+	WBGene00002201	kin-18	T17E9.1	AGIWUR1170	treatment	0	0.674495	0.0802	0.999948
AGIWUR1171	X	4210573	4217290	-	WBGene00001994	hpk-1	F20B6.8	AGIWUR1171	treatment	0	0.188424	-0.01931	0.999948
AGIWUR1172								AGIWUR1172	treatment	0	0.118586	-0.02204	0.999948
AGIWUR1173	V	3507822	3509251	+	WBGene00006256	str-225	C07G3.6	AGIWUR1173	treatment	0	0.266923	-0.02172	0.999948
AGIWUR1174	I	12951025	12954015	+	WBGene00008567	acox-1.4	F08A8.4	AGIWUR1174	treatment	0	0.288439	0.0403	0.999948
AGIWUR1175	V	268238	271419	+	WBGene00021981	lgc-26	Y58G8A.1	AGIWUR1175	treatment	0	0.0551932	0.01011	0.999948
AGIWUR1176	I	10579413	10580890	+	WBGene00009243	F29C6.1	F29C6.1	AGIWUR1176	treatment	0	0.606929	-0.0846	0.999948
AGIWUR1177	I	343069	348424	-	WBGene00021661	mbtr-1	Y48G1A.6	AGIWUR1177	treatment	0	0.456592	0.06518	0.999948
AGIWUR1178								AGIWUR1178	treatment	0	1.4021	-0.07366	0.999948
AGIWUR1179	I	10255632	10262250	-	WBGene00013860	ZC247.2	ZC247.2	AGIWUR1179	treatment	0	0.0131258	-0.00373	0.999948
AGIWUR1180	III	11633216	11636840	-	WBGene00006552	tbx-33	Y66A7A.8	AGIWUR1180	treatment	0	0.391694	0.10695	0.999948
AGIWUR1181	V	16603529	16610952	-	WBGene00194769	Y32B12C.5	Y32B12C.5	AGIWUR1181	treatment	0	1.07358	-0.04656	0.999948
AGIWUR1182								AGIWUR1182	treatment	0	0.0827239	-0.01636	0.999948
AGIWUR1183	I	11800433	11804991	-	WBGene00011385	T02G6.2	T02G6.2	AGIWUR1183	treatment	0	0.0887962	0.01979	0.999948
AGIWUR1184	II	7878083	7879406	-	WBGene00006913	vha-4	T01H3.1	AGIWUR1184	treatment	0	0.170446	0.0201	0.999948
AGIWUR1185	II	10109279	10121825	-	WBGene00003058	lov-1	ZK945.9	AGIWUR1185	treatment	0	0.197096	-0.01827	0.999948
AGIWUR1186								AGIWUR1186	treatment	0	0.210378	-0.02584	0.999948
AGIWUR1187								AGIWUR1187	treatment	0	0.377302	0.02353	0.999948
AGIWUR1188								AGIWUR1188	treatment	0	0.170201	-0.02314	0.999948
AGIWUR1189								AGIWUR1189	treatment	0	0.48933	-0.03809	0.999948
AGIWUR1190								AGIWUR1190	treatment	0	0.00140001	-0.00012	0.999948
AGIWUR1191								AGIWUR1191	treatment	0	0.379137	-0.0805	0.999948
AGIWUR1192								AGIWUR1192	treatment	0	0.276964	-0.05382	0.999948
AGIWUR1193								AGIWUR1193	treatment	0	0.256625	-0.04647	0.999948
AGIWUR1194								AGIWUR1194	treatment	0	0.662451	-0.10832	0.999948
AGIWUR1195								AGIWUR1195	treatment	0	0.0660483	-0.01069	0.999948
AGIWUR1196	II	8622447	8624254	-	WBGene00011925	T22C8.4	T22C8.4	AGIWUR1196	treatment	0	0.37758	0.0492	0.999948
AGIWUR1197	V	15237334	15238650	-	WBGene00005759	srw-12	C41G6.2	AGIWUR1197	treatment	0	0.768667	-0.12528	0.999948
AGIWUR1198	II	6389275	6391295	-	WBGene00019063	F58F12.3	F58F12.3	AGIWUR1198	treatment	0	0.316204	-0.09764	0.999948
AGIWUR1199	II	10419230	10422026	-	WBGene00008481	E04D5.2	E04D5.2	AGIWUR1199	treatment	0	0.322696	-0.05922	0.999948
AGIWUR1200	IV	12034252	12037051	+	WBGene00011737	sqst-1	T12G3.1	AGIWUR1200	treatment	0	0.0702555	0.0124	0.999948
AGIWUR1201	I	12662938	12663833	-	WBGene00012038	T26E3.5	T26E3.5	AGIWUR1201	treatment	0	0.0198726	0.00802	0.999948
AGIWUR1202	II	38558	39537	-	WBGene00017748	F23F1.7	F23F1.7	AGIWUR1202	treatment	0	0.174188	-0.04859	0.999948
AGIWUR1203	IV	10834363	10835130	+	WBGene00014825	R13.5	R13.5	AGIWUR1203	treatment	0	1.32347	-0.1116	0.999948
AGIWUR1204	III	9619711	9626537	+	WBGene00001955	hlh-11	F58A4.7	AGIWUR1204	treatment	0	0.3005	0.06255	0.999948
AGIWUR1205								AGIWUR1205	treatment	0	0.281706	0.06072	0.999948
AGIWUR1206	II	5690137	5691355	-	WBGene00016118	C25H3.9	C25H3.9	AGIWUR1206	treatment	0	0.0127034	0.00254	0.999948
AGIWUR1207	II	1918319	1919439	-	WBGene00018666	bath-6	F52C6.9	AGIWUR1207	treatment	0	0.112914	-0.0409	0.999948
AGIWUR1208	III	8969638	8971578	-	WBGene00001227	eif-3.D	R08D7.3	AGIWUR1208	treatment	0	0.608228	0.14381	0.999948
AGIWUR1209	V	1734869	1736767	+	WBGene00006205	str-160	ZK697.10	AGIWUR1209	treatment	0	1.10925	-0.09336	0.999948
AGIWUR1210	X	872517	875948	+	WBGene00018984	F56F10.1	F56F10.1	AGIWUR1210	treatment	0	0.0990629	-0.01395	0.999948
AGIWUR1211	II	10918706	10920202	+	WBGene00006530	tba-4	F44F4.11	AGIWUR1211	treatment	0	0.0538233	-0.01781	0.999948
AGIWUR1212								AGIWUR1212	treatment	0	0.0625385	-0.00551	0.999948
AGIWUR1213	V	15574098	15575403	-	WBGene00009223	mdt-28	F28F8.5	AGIWUR1213	treatment	0	0.327313	-0.02446	0.999948
AGIWUR1214	I	8606404	8608631	-	WBGene00009664	idha-1	F43G9.1	AGIWUR1214	treatment	0	0.432061	0.08336	0.999948
AGIWUR1215								AGIWUR1215	treatment	0	0.419073	-0.06799	0.999948
AGIWUR1216	V	3125212	3125469	+	WBGene00044524	Y73C8C.12	Y73C8C.12	AGIWUR1216	treatment	0	0.402566	-0.05679	0.999948
AGIWUR1217	II	12036842	12039139	-	WBGene00006601	tpi-1	Y17G7B.7	AGIWUR1217	treatment	0	0.977049	0.16292	0.999948
AGIWUR1218	III	11382222	11388669	+	WBGene00012939	Y47D3B.1	Y47D3B.1	AGIWUR1218	treatment	0	0.229913	-0.03515	0.999948
AGIWUR1219	V	7805064	7814656	+	WBGene00002078	xpo-1	ZK742.1	AGIWUR1219	treatment	0	1.02275	0.17095	0.999948
AGIWUR1220	II	2033586	2034812	+	WBGene00206415	F59H6.14	F59H6.14	AGIWUR1220	treatment	0	0.086866	-0.01132	0.999948
AGIWUR1221	V	15816464	15817143	+	WBGene00010019	F54B8.4	F54B8.4	AGIWUR1221	treatment	0	0.490766	-0.04456	0.999948
AGIWUR1222	III	4015769	4017643	-	WBGene00006537	tbb-2	C36E8.5	AGIWUR1222	treatment	0	0.0530436	-0.00984	0.999948
AGIWUR1223	V	2865199	2867284	+	WBGene00005447	srh-240	F37B4.13	AGIWUR1223	treatment	0	0.151308	-0.03196	0.999948
AGIWUR1224	II	11728949	11731226	+	WBGene00000114	alh-8	F13D12.4	AGIWUR1224	treatment	0	0.535332	0.06186	0.999948
AGIWUR1225	III	1692081	1695106	-	WBGene00005141	srd-64	Y22D7AR.8	AGIWUR1225	treatment	0	0.313625	0.0473	0.999948
AGIWUR1226	IV	1275865	1277091	+	WBGene00007476	C09E9.1	C09E9.1	AGIWUR1226	treatment	0	0.196582	-0.03577	0.999948
AGIWUR1227								AGIWUR1227	treatment	0	0.474019	-0.06363	0.999948
AGIWUR1228	V	4040409	4042004	-	WBGene00016788	C49G7.10	C49G7.10	AGIWUR1228	treatment	0	0.280629	-0.07838	0.999948
AGIWUR1229	IV	4047937	4049448	-	WBGene00003955	pcn-1	W03D2.4	AGIWUR1229	treatment	0	0.482274	0.05126	0.999948
AGIWUR1230	III	8237995	8239423	-	WBGene00006627	tsp-1	C02F5.8	AGIWUR1230	treatment	0	0.192214	-0.08837	0.999948
AGIWUR1231	I	5854261	5855047	-	WBGene00018005	F33D11.8	F33D11.8	AGIWUR1231	treatment	0	0.72821	-0.03095	0.999948
AGIWUR1232	I	748228	757010	-	WBGene00021213	Y18H1A.9	Y18H1A.9	AGIWUR1232	treatment	0	0.812731	-0.06563	0.999948
AGIWUR1233	I	8491291	8495855	+	WBGene00008386	cdc-5L	D1081.8	AGIWUR1233	treatment	0	0.26561	0.01534	0.999948
AGIWUR1234	III	5589036	5591718	-	WBGene00018967	ddx-15	F56D2.6	AGIWUR1234	treatment	0	0.26273	0.02802	0.999948
AGIWUR1235	IV	4196173	4196695	-	WBGene00044478	K06B9.6	K06B9.6	AGIWUR1235	treatment	0	0.482777	-0.05504	0.999948
AGIWUR1236	III	9468157	9469899	+	WBGene00007187	tag-342	B0464.8	AGIWUR1236	treatment	0	0.772638	-0.05152	0.999948
AGIWUR1237	IV	2136895	2146461	+	WBGene00016918	test-1	C54E4.2	AGIWUR1237	treatment	0	0.229494	-0.07371	0.999948
AGIWUR1238	V	6945711	6947547	-	WBGene00021964	Y57E12B.4	Y57E12B.4	AGIWUR1238	treatment	0	0.113211	0.01352	0.999948
AGIWUR1239	II	4713674	4726264	-	WBGene00017373	F10G7.10	F10G7.10	AGIWUR1239	treatment	0	0.102523	0.02753	0.999948
AGIWUR1240	III	12224487	12225331	-	WBGene00013552	gmn-1	Y75B8A.17	AGIWUR1240	treatment	0	0.591596	0.04846	0.999948
AGIWUR1241	X	1505190	1505626	+	WBGene00022982	F09E10.10	F09E10.10	AGIWUR1241	treatment	0	0.0126785	0.00196	0.999948
AGIWUR1242								AGIWUR1242	treatment	0	0.0150643	-0.03346	0.999948
AGIWUR1243	X	15178096	15181501	-	WBGene00011680	T10B10.3	T10B10.3	AGIWUR1243	treatment	0	0.607806	0.16628	0.999948
AGIWUR1244	IV	5351420	5353464	-	WBGene00021161	Y4C6B.7	Y4C6B.7	AGIWUR1244	treatment	0	0.650505	0.03224	0.999948
AGIWUR1245	V	16439667	16442450	-	WBGene00011617	T08G3.4	T08G3.4	AGIWUR1245	treatment	0	0.106618	0.01756	0.999948
AGIWUR1246	V	7264576	7265377	+	WBGene00023235	C13A2.8	C13A2.8	AGIWUR1246	treatment	0	0.507976	-0.03816	0.999948
AGIWUR1247								AGIWUR1247	treatment	0	0.0930349	-0.1492	0.999948
AGIWUR1248	II	8704824	8706768	+	WBGene00004194	prx-5	C34C6.6	AGIWUR1248	treatment	0	0.249659	-0.02015	0.999948
AGIWUR1249	I	5055686	5056039	+	WBGene00016727	C46H11.1	C46H11.1	AGIWUR1249	treatment	0	0.119825	0.00791	0.999948
AGIWUR1250	II	12535760	12542569	+	WBGene00009867	F49C5.4	F49C5.4	AGIWUR1250	treatment	0	0.0224174	-0.00183	0.999948
AGIWUR1251								AGIWUR1251	treatment	0	0.0194488	0.00208	0.999948
AGIWUR1252	IV	16664320	16671467	+	WBGene00013111	sta-1	Y51H4A.17	AGIWUR1252	treatment	0	0.396864	0.04937	0.999948
AGIWUR1253	IV	17079606	17087438	-	WBGene00013803	snx-13	Y116A8C.26	AGIWUR1253	treatment	0	0.220169	-0.04384	0.999948
AGIWUR1254	II	2029232	2030467	-	WBGene00019140	bath-3	F59H6.10	AGIWUR1254	treatment	0	0.504365	-0.06612	0.999948
AGIWUR1255								AGIWUR1255	treatment	0	0.742674	-0.17374	0.999948
AGIWUR1256	IV	13827886	13844997	+	WBGene00010374	rga-5	H08M01.2	AGIWUR1256	treatment	0	0.564375	0.08007	0.999948
AGIWUR1257	V	12398759	12400859	-	WBGene00010465	K01D12.6	K01D12.6	AGIWUR1257	treatment	0	0.368745	0.03353	0.999948
AGIWUR1258	III	7384033	7386132	+	WBGene00006542	tbp-1	T20B12.2	AGIWUR1258	treatment	0	1.00518	0.06598	0.999948
AGIWUR1259	X	6991727	6994162	+	WBGene00017154	ugt-57	F01E11.1	AGIWUR1259	treatment	0	0.0160449	-0.00174	0.999948
AGIWUR1260								AGIWUR1260	treatment	0	0.0972363	-0.08235	0.999948
AGIWUR1261	II	1601789	1604618	+	WBGene00006464	bath-47	T07H3.1	AGIWUR1261	treatment	0	0.199967	-0.12248	0.999948
AGIWUR1262	III	4930602	4932253	-	WBGene00016145	C26E6.12	C26E6.12	AGIWUR1262	treatment	0	0.811882	-0.04006	0.999948
AGIWUR1263	V	13188025	13189406	-	WBGene00044199	F57B1.8	F57B1.8	AGIWUR1263	treatment	0	0.173941	0.02015	0.999948
AGIWUR1264	III	8952886	8956216	-	WBGene00014036	ZK643.5	ZK643.5	AGIWUR1264	treatment	0	1.42227	-0.07638	0.999948
AGIWUR1265	V	11248146	11250866	+	WBGene00011836	mam-4	T19B10.9	AGIWUR1265	treatment	0	0.0377626	-0.005	0.999948
AGIWUR1266	IV	9895388	9896147	+	WBGene00006049	ssp-32	F32B6.7	AGIWUR1266	treatment	0	0.099395	-0.03519	0.999948
AGIWUR1267	IV	11465433	11467239	-	WBGene00007515	C10C6.7	C10C6.7	AGIWUR1267	treatment	0	0.00413187	-0.00272	0.999948
AGIWUR1268	IV	8686756	8687810	-	WBGene00017238	F08B4.7	F08B4.7	AGIWUR1268	treatment	0	0.00670546	0.00084	0.999948
AGIWUR1269	V	5609414	5613219	-	WBGene00019756	M03E7.4	M03E7.4	AGIWUR1269	treatment	0	0.451507	0.03894	0.999948
AGIWUR1270	V	6788449	6792665	-	WBGene00022603	gck-2	ZC404.9	AGIWUR1270	treatment	0	0.0718126	0.01272	0.999948
AGIWUR1271								AGIWUR1271	treatment	0	0.400459	-0.06664	0.999948
AGIWUR1272								AGIWUR1272	treatment	0	0.522517	0.0449	0.999948
AGIWUR1273								AGIWUR1273	treatment	0	0.0926261	0.00892	0.999948
AGIWUR1274								AGIWUR1274	treatment	0	0.0495078	-0.00686	0.999948
AGIWUR1275								AGIWUR1275	treatment	0	0.00946202	0.00125	0.999948
AGIWUR1276								AGIWUR1276	treatment	0	0.185342	0.02613	0.999948
AGIWUR1277								AGIWUR1277	treatment	0	0.0538976	-0.00882	0.999948
AGIWUR1278								AGIWUR1278	treatment	0	0.262848	-0.0481	0.999948
AGIWUR1279								AGIWUR1279	treatment	0	0.890274	-0.09293	0.999948
AGIWUR1280	II	13981330	13981785	+	WBGene00012728	Y39G8B.9	Y39G8B.9	AGIWUR1280	treatment	0	0.771079	-0.06683	0.999948
AGIWUR1281	IV	1710265	1711127	+	WBGene00019537	K08D12.3	K08D12.3	AGIWUR1281	treatment	0	0.0352282	-0.00519	0.999948
AGIWUR1282	X	4271169	4274229	-	WBGene00003179	mec-18	C52B9.9	AGIWUR1282	treatment	0	1.39869	-0.05325	0.999948
AGIWUR1283	I	10730712	10732448	-	WBGene00004466	rpn-10	B0205.3	AGIWUR1283	treatment	0	0.419278	0.0412	0.999948
AGIWUR1284	II	8518510	8520700	+	WBGene00011761	T13H5.8	T13H5.8	AGIWUR1284	treatment	0	0.118251	-0.00957	0.999948
AGIWUR1285								AGIWUR1285	treatment	0	0.0903551	-0.01294	0.999948
AGIWUR1286	II	7228784	7230616	+	WBGene00017970	F32A5.4	F32A5.4	AGIWUR1286	treatment	0	0.272221	0.04376	0.999948
AGIWUR1287	X	14485127	14485955	+	WBGene00010940	M163.8	M163.8	AGIWUR1287	treatment	0	0.257034	0.04228	0.999948
AGIWUR1288	X	16613451	16617675	+	WBGene00015547	ain-1	C06G1.4	AGIWUR1288	treatment	0	0.0710938	0.01519	0.999948
AGIWUR1289	X	15284182	15286227	+	WBGene00007262	jud-4	C02D4.1	AGIWUR1289	treatment	0	0.362469	-0.03619	0.999948
AGIWUR1290								AGIWUR1290	treatment	0	0.254185	0.03851	0.999948
AGIWUR1291								AGIWUR1291	treatment	0	0.681268	-0.06941	0.999948
AGIWUR1292	III	4939567	4944404	+	WBGene00016140	rpb-2	C26E6.4	AGIWUR1292	treatment	0	0.108048	-0.02516	0.999948
AGIWUR1293	I	4265109	4267238	+	WBGene00016602	mus-81	C43E11.2	AGIWUR1293	treatment	0	0.110501	-0.01907	0.999948
AGIWUR1294	X	3740208	3742323	-	WBGene00001434	fkh-2	T14G12.4	AGIWUR1294	treatment	0	0.14118	0.04322	0.999948
AGIWUR1295	V	6509910	6511409	-	WBGene00006721	ubh-1	F46E10.8	AGIWUR1295	treatment	0	0.670624	-0.0475	0.999948
AGIWUR1296	X	4921252	4929757	-	WBGene00003986	mct-4	K05B2.5	AGIWUR1296	treatment	0	0.105439	0.0204	0.999948
AGIWUR1297	V	15790476	15792583	-	WBGene00012046	T26E4.4	T26E4.4	AGIWUR1297	treatment	0	0.340482	-0.03962	0.999948
AGIWUR1298								AGIWUR1298	treatment	0	0.0741991	-0.02747	0.999948
AGIWUR1299	I	388470	394415	-	WBGene00020090	R119.5	R119.5	AGIWUR1299	treatment	0	0.230138	0.03909	0.999948
AGIWUR1300	II	10528084	10533880	+	WBGene00003107	mab-10	R166.1	AGIWUR1300	treatment	0	0.274985	0.03813	0.999948
AGIWUR1301	IV	8852500	8862228	+	WBGene00001132	alp-1	T11B7.4	AGIWUR1301	treatment	0	0.100808	-0.05706	0.999948
AGIWUR1302								AGIWUR1302	treatment	0	0.341752	-0.04825	0.999948
AGIWUR1303	V	12252623	12255450	+	WBGene00003075	lrx-1	T04H1.6	AGIWUR1303	treatment	0	0.902168	-0.13039	0.999948
AGIWUR1304	X	360779	362938	+	WBGene00045270	C04E7.5	C04E7.5	AGIWUR1304	treatment	0	0.0380003	-0.00318	0.999948
AGIWUR1305	I	3162803	3163649	+	WBGene00021829	mrpl-17	Y54E10A.7	AGIWUR1305	treatment	0	0.604931	-0.05304	0.999948
AGIWUR1306	III	4229141	4230427	+	WBGene00009649	F43C1.5	F43C1.5	AGIWUR1306	treatment	0	0.200653	-0.0614	0.999948
AGIWUR1307	X	15161283	15166222	-	WBGene00011684	T10B10.8	T10B10.8	AGIWUR1307	treatment	0	0.256903	-0.03656	0.999948
AGIWUR1308	V	4296721	4298089	-	WBGene00269432	ZC132.11	ZC132.11	AGIWUR1308	treatment	0	0.133622	-0.01458	0.999948
AGIWUR1309	IV	10304845	10307880	-	WBGene00011174	acs-23	R09E10.4	AGIWUR1309	treatment	0	0.40506	-0.03118	0.999948
AGIWUR1310								AGIWUR1310	treatment	0	0.342785	0.03776	0.999948
AGIWUR1311	X	767023	768069	-	WBGene00020216	trap-2	T04G9.5	AGIWUR1311	treatment	0	0.721769	0.09747	0.999948
AGIWUR1312								AGIWUR1312	treatment	0	0.536423	-0.54634	0.999948
AGIWUR1313								AGIWUR1313	treatment	0	0.0403289	-0.00429	0.999948
AGIWUR1314	V	7028329	7036570	-	WBGene00006666	twk-11	F20A1.7	AGIWUR1314	treatment	0	0.182051	0.027	0.999948
AGIWUR1315								AGIWUR1315	treatment	0	0.0464524	-0.0234	0.999948
AGIWUR1316	III	6159842	6164588	+	WBGene00003593	nfm-1	F42A10.2	AGIWUR1316	treatment	0	0.238059	0.03784	0.999948
AGIWUR1317								AGIWUR1317	treatment	0	0.270755	-0.04983	0.999948
AGIWUR1318	III	7855118	7855680	+	WBGene00004449	rpl-35	ZK652.4	AGIWUR1318	treatment	0	0.329649	-0.05739	0.999948
AGIWUR1319	IV	6646034	6646936	+	WBGene00001858	hil-7	C01B10.5	AGIWUR1319	treatment	0	0.811542	-0.55701	0.999948
AGIWUR1320	II	11410091	11412280	+	WBGene00044029	C05D12.7	C05D12.7	AGIWUR1320	treatment	0	0.260404	0.03203	0.999948
AGIWUR1321	IV	6493599	6497378	+	WBGene00044350	Y73B6BL.44	Y73B6BL.44	AGIWUR1321	treatment	0	0.248056	-0.04471	0.999948
AGIWUR1322	II	4186666	4208499	+	WBGene00006495	cpna-1	F31D5.3	AGIWUR1322	treatment	0	0.570933	0.07997	0.999948
AGIWUR1323	X	10883567	10884508	+	WBGene00164972	T21E8.7	T21E8.7	AGIWUR1323	treatment	0	0.0393949	-0.00578	0.999948
AGIWUR1324	I	14829667	14834839	-	WBGene00009304	eva-1	F32A7.3	AGIWUR1324	treatment	0	1.14568	-0.23672	0.999948
AGIWUR1325								AGIWUR1325	treatment	0	0.185219	-0.04435	0.999948
AGIWUR1326	III	12609289	12623740	+	WBGene00013735	Y111B2A.12	Y111B2A.12	AGIWUR1326	treatment	0	0.00873233	-0.0022	0.999948
AGIWUR1327	X	6943740	6956399	-	WBGene00002123	inx-1	C16E9.4	AGIWUR1327	treatment	0	0.243891	-0.02152	0.999948
AGIWUR1328	II	10778389	10783962	-	WBGene00002297	ect-2	T19E10.1	AGIWUR1328	treatment	0	0.845851	0.17393	0.999948
AGIWUR1329								AGIWUR1329	treatment	0	0.512851	0.02962	0.999948
AGIWUR1330	III	7767571	7769063	-	WBGene00022793	ZK686.3	ZK686.3	AGIWUR1330	treatment	0	0.459772	0.06405	0.999948
AGIWUR1331	X	11548608	11550740	+	WBGene00003239	mig-2	C35C5.4	AGIWUR1331	treatment	0	0.427517	-0.02229	0.999948
AGIWUR1332	IV	11403961	11406066	+	WBGene00010354	cyp-31A2	H02I12.8	AGIWUR1332	treatment	0	0.052796	0.01751	0.999948
AGIWUR1333	V	15328656	15330064	+	WBGene00005817	srw-70	ZK1037.7	AGIWUR1333	treatment	0	0.200598	0.01416	0.999948
AGIWUR1334	I	7536204	7542157	-	WBGene00000938	dcp-66	C26C6.5	AGIWUR1334	treatment	0	0.733525	0.08874	0.999948
AGIWUR1335								AGIWUR1335	treatment	0	0.414825	-0.03367	0.999948
AGIWUR1336	IV	4710861	4712624	-	WBGene00006968	yars-2	K08F11.4	AGIWUR1336	treatment	0	0.596404	-0.04392	0.999948
AGIWUR1337								AGIWUR1337	treatment	0	0.428981	-0.05741	0.999948
AGIWUR1338	IV	16308225	16309829	+	WBGene00004287	rac-2	K03D3.10	AGIWUR1338	treatment	0	0.258854	0.0261	0.999948
AGIWUR1339	X	1097152	1103320	+	WBGene00004377	rme-6	F49E7.1	AGIWUR1339	treatment	0	0.0594058	0.0109	0.999948
AGIWUR1340	X	16929914	16931619	+	WBGene00022951	C30E1.9	C30E1.9	AGIWUR1340	treatment	0	0.412455	0.04198	0.999948
AGIWUR1341								AGIWUR1341	treatment	0	0.249972	-0.02474	0.999948
AGIWUR1342								AGIWUR1342	treatment	0	0.101883	-0.02888	0.999948
AGIWUR1343	I	14567169	14616524	-	WBGene00013682	Y105E8A.25	Y105E8A.25	AGIWUR1343	treatment	0	0.632425	-0.05898	0.999948
AGIWUR1344	II	4852056	4857880	+	WBGene00001027	dnj-9	F11G11.7	AGIWUR1344	treatment	0	0.251503	0.0261	0.999948
AGIWUR1345	III	3999286	4004143	-	WBGene00007980	C36E8.1	C36E8.1	AGIWUR1345	treatment	0	0.784199	0.06543	0.999948
AGIWUR1346	IV	10764520	10765297	+	WBGene00044990	T25B9.11	T25B9.11	AGIWUR1346	treatment	0	0.218668	-0.02832	0.999948
AGIWUR1347	II	12555884	12557129	+	WBGene00044163	F49C5.11	F49C5.11	AGIWUR1347	treatment	0	1.17648	-0.06202	0.999948
AGIWUR1348	I	11334223	11337431	+	WBGene00014807	M04D5.1	M04D5.1	AGIWUR1348	treatment	0	0.0236078	0.00598	0.999948
AGIWUR1349	III	7156032	7158809	-	WBGene00019401	nuo-4	K04G7.4	AGIWUR1349	treatment	0	0.116411	-0.01527	0.999948
AGIWUR1350	II	288939	290391	+	WBGene00015185	mrpl-41	B0432.3	AGIWUR1350	treatment	0	0.0458529	-0.00963	0.999948
AGIWUR1351	I	14791040	14794371	+	WBGene00009553	hinf-1	F39B2.1	AGIWUR1351	treatment	0	0.765379	0.09653	0.999948
AGIWUR1352	V	6956537	6966422	+	WBGene00003165	mec-1	T07H8.4	AGIWUR1352	treatment	0	0.0190422	-0.00259	0.999948
AGIWUR1353	III	8028133	8029649	-	WBGene00018409	F44B9.8	F44B9.8	AGIWUR1353	treatment	0	0.221498	-0.02738	0.999948
AGIWUR1354	V	20325728	20328056	+	WBGene00012612	Y38H6A.1	Y38H6A.1	AGIWUR1354	treatment	0	0.188068	0.02056	0.999948
AGIWUR1355	II	6092766	6097597	-	WBGene00017686	tpp-2	F21H12.6	AGIWUR1355	treatment	0	1.56181	-0.07052	0.999948
AGIWUR1356	II	7480751	7483109	-	WBGene00000280	cah-2	D1022.8	AGIWUR1356	treatment	0	0.0376352	0.00622	0.999948
AGIWUR1357								AGIWUR1357	treatment	0	0.037133	-0.0039	0.999948
AGIWUR1358								AGIWUR1358	treatment	0	0.0329065	-0.00522	0.999948
AGIWUR1359								AGIWUR1359	treatment	0	0.00962775	0.00157	0.999948
AGIWUR1360								AGIWUR1360	treatment	0	0.154696	0.02216	0.999948
AGIWUR1361								AGIWUR1361	treatment	0	0.701471	-0.101	0.999948
AGIWUR1362								AGIWUR1362	treatment	0	0.445857	-0.05662	0.999948
AGIWUR1363								AGIWUR1363	treatment	0	0.280074	-0.03277	0.999948
AGIWUR1364								AGIWUR1364	treatment	0	0.7338	-0.09549	0.999948
AGIWUR1365	I	6141469	6144386	+	WBGene00018980	F56F4.3	F56F4.3	AGIWUR1365	treatment	0	0.445255	-0.09545	0.999948
AGIWUR1366	IV	16934266	16939111	-	WBGene00013790	Y116A8C.10	Y116A8C.10	AGIWUR1366	treatment	0	0.431597	-0.07144	0.999948
AGIWUR1367	III	9383796	9387605	+	WBGene00006576	tkr-1	C38C10.1	AGIWUR1367	treatment	0	0.261199	-0.03518	0.999948
AGIWUR1368	V	10906755	10909171	-	WBGene00009333	F32D8.10	F32D8.10	AGIWUR1368	treatment	0	0.436137	-0.04396	0.999948
AGIWUR1369	IV	506737	519457	-	WBGene00021012	pig-1	W03G1.6	AGIWUR1369	treatment	0	0.688535	0.11707	0.999948
AGIWUR1370	IV	5163293	5164351	+	WBGene00016054	C24D10.2	C24D10.2	AGIWUR1370	treatment	0	0.129553	-0.1003	0.999948
AGIWUR1371	IV	2676512	2678162	+	WBGene00022376	Y94H6A.3	Y94H6A.3	AGIWUR1371	treatment	0	0.131177	-0.01598	0.999948
AGIWUR1372	V	15963849	15965212	-	WBGene00005514	sri-2	F36G9.9	AGIWUR1372	treatment	0	0.497355	-0.06426	0.999948
AGIWUR1373	X	1745096	1746217	-	WBGene00022292	Y75D11A.3	Y75D11A.3	AGIWUR1373	treatment	0	0.774975	0.15734	0.999948
AGIWUR1374	III	4778390	4780157	-	WBGene00044636	B0393.9	B0393.9	AGIWUR1374	treatment	0	0.953294	-0.05106	0.999948
AGIWUR1375	II	4522465	4523222	-	WBGene00015136	B0304.4	B0304.4	AGIWUR1375	treatment	0	0.60304	-0.03277	0.999948
AGIWUR1376	II	756195	765317	-	WBGene00044418	C08G5.7	C08G5.7	AGIWUR1376	treatment	0	0.512461	-0.06458	0.999948
AGIWUR1377								AGIWUR1377	treatment	0	0.331978	-0.04	0.999948
AGIWUR1378	I	6836375	6838140	+	WBGene00019322	ahcy-1	K02F2.2	AGIWUR1378	treatment	0	0.033749	0.01367	0.999948
AGIWUR1379	V	1628106	1629432	-	WBGene00021611	nhr-238	Y46H3D.7	AGIWUR1379	treatment	0	0.566706	-0.05003	0.999948
AGIWUR1380	V	11470868	11472349	-	WBGene00003539	nas-20	T11F9.3	AGIWUR1380	treatment	0	0.036545	-0.01773	0.999948
AGIWUR1381	I	10781442	10782890	-	WBGene00018850	gpx-8	F55A3.5	AGIWUR1381	treatment	0	0.920298	0.06598	0.999948
AGIWUR1382	X	3068650	3070396	-	WBGene00000452	ceh-31	C33D12.1	AGIWUR1382	treatment	0	0.216364	-0.02084	0.999948
AGIWUR1383	I	5319720	5321117	+	WBGene00018595	fbxa-145	F48C1.2	AGIWUR1383	treatment	0	0.613708	-0.07202	0.999948
AGIWUR1384	III	7083684	7085088	-	WBGene00022737	tofu-7	ZK418.8	AGIWUR1384	treatment	0	0.320463	-0.0219	0.999948
AGIWUR1385	IV	15513786	15514464	+	WBGene00013535	gyg-3	Y73F8A.31	AGIWUR1385	treatment	0	0.306614	-0.0248	0.999948
AGIWUR1386	V	20520250	20522270	-	WBGene00012622	Y38H6C.9	Y38H6C.9	AGIWUR1386	treatment	0	0.0670248	-0.01346	0.999948
AGIWUR1387	X	12394265	12399534	+	WBGene00008924	F17E5.2	F17E5.2	AGIWUR1387	treatment	0	0.0135169	0.00471	0.999948
AGIWUR1388	III	10563026	10565603	+	WBGene00004282	rab-30	Y45F3A.2	AGIWUR1388	treatment	0	0.269982	0.02532	0.999948
AGIWUR1389	X	11713240	11716511	-	WBGene00008089	C44C10.9	C44C10.9	AGIWUR1389	treatment	0	0.0769677	0.02415	0.999948
AGIWUR1390	X	9472469	9516440	+	WBGene00001516	gap-2	ZK899.8	AGIWUR1390	treatment	0	0.435879	-0.03214	0.999948
AGIWUR1391								AGIWUR1391	treatment	0	1.03888	-0.06429	0.999948
AGIWUR1392	X	15959100	15962344	+	WBGene00007487	C09G1.5	C09G1.5	AGIWUR1392	treatment	0	0.0193438	-0.00356	0.999948
AGIWUR1393	III	13336940	13339768	-	WBGene00009951	F53A2.3	F53A2.3	AGIWUR1393	treatment	0	0.0471618	-0.01353	0.999948
AGIWUR1394	I	2996401	3001382	+	WBGene00001046	dnj-28	Y54E10BL.4	AGIWUR1394	treatment	0	0.117694	-0.04306	0.999948
AGIWUR1395	III	10740280	10740772	-	WBGene00010479	K01G5.8	K01G5.8	AGIWUR1395	treatment	0	0.168464	-0.0219	0.999948
AGIWUR1396	II	2940996	2944077	-	WBGene00020431	irld-50	T11F1.7	AGIWUR1396	treatment	0	1.43074	-0.0799	0.999948
AGIWUR1397	II	6335478	6336334	+	WBGene00044755	C32D5.14	C32D5.14	AGIWUR1397	treatment	0	0.432915	-0.03435	0.999948
AGIWUR1398	IV	9095754	9096231	-	WBGene00007223	C01F6.9	C01F6.9	AGIWUR1398	treatment	0	0.0471607	0.00514	0.999948
AGIWUR1399	IV	1232872	1239852	-	WBGene00009521	F38A1.8	F38A1.8	AGIWUR1399	treatment	0	0.0341817	-0.0073	0.999948
AGIWUR1400	X	16929914	16931619	+	WBGene00022951	C30E1.9	C30E1.9	AGIWUR1400	treatment	0	0.323848	0.04396	0.999948
AGIWUR1401								AGIWUR1401	treatment	0	0.112047	-0.04589	0.999948
AGIWUR1402	II	12114971	12130968	-	WBGene00012845	set-24	Y43F11A.5	AGIWUR1402	treatment	0	0.649494	0.06664	0.999948
AGIWUR1403	X	10569273	10575718	+	WBGene00010199	bet-2	F57C7.1	AGIWUR1403	treatment	0	1.63773	0.15014	0.999948
AGIWUR1404	I	10863880	10866495	-	WBGene00021388	Y37F4.7	Y37F4.7	AGIWUR1404	treatment	0	0.631223	0.05894	0.999948
AGIWUR1405	V	19201013	19203607	-	WBGene00012664	Y39B6A.1	Y39B6A.1	AGIWUR1405	treatment	0	0.658758	-0.05747	0.999948
AGIWUR1406	V	6956537	6966422	+	WBGene00003165	mec-1	T07H8.4	AGIWUR1406	treatment	0	0.114221	-0.01081	0.999948
AGIWUR1407	II	10236936	10239695	-	WBGene00003177	mec-15	T01E8.4	AGIWUR1407	treatment	0	0.129075	0.01573	0.999948
AGIWUR1408								AGIWUR1408	treatment	0	0.0629765	-0.00739	0.999948
AGIWUR1409								AGIWUR1409	treatment	0	0.0695221	0.00863	0.999948
AGIWUR1410	V	10169197	10173753	-	WBGene00001172	egl-3	C51E3.7	AGIWUR1410	treatment	0	0.552989	-0.22625	0.999948
AGIWUR1411	I	10330879	10331808	+	WBGene00004476	rps-7	ZC434.2	AGIWUR1411	treatment	0	0.816701	0.06916	0.999948
AGIWUR1412								AGIWUR1412	treatment	0	0.240723	-0.04714	0.999948
AGIWUR1413	V	15311080	15312536	+	WBGene00014190	irld-62	ZK1037.1	AGIWUR1413	treatment	0	0.469829	-0.07214	0.999948
AGIWUR1414								AGIWUR1414	treatment	0	0.0500819	-0.02414	0.999948
AGIWUR1415	IV	1720790	1723067	+	WBGene00019540	K08D12.6	K08D12.6	AGIWUR1415	treatment	0	0.0935321	-0.03221	0.999948
AGIWUR1416	II	348266	357024	-	WBGene00017038	dmsr-4	D1069.4	AGIWUR1416	treatment	0	0.142298	-0.01143	0.999948
AGIWUR1417	IV	13320158	13321831	+	WBGene00014941	Y67H2A.9	Y67H2A.9	AGIWUR1417	treatment	0	0.0318698	0.00462	0.999948
AGIWUR1418	I	6317701	6320365	+	WBGene00017816	hrpk-1	F26B1.2	AGIWUR1418	treatment	0	0.92827	0.10042	0.999948
AGIWUR1419	II	8578049	8581513	+	WBGene00010044	F54C9.9	F54C9.9	AGIWUR1419	treatment	0	0.589894	-0.06639	0.999948
AGIWUR1420								AGIWUR1420	treatment	0	0.324988	-0.03001	0.999948
AGIWUR1421	V	11545536	11546376	+	WBGene00077536	F38B7.10	F38B7.10	AGIWUR1421	treatment	0	0.225692	0.01787	0.999948
AGIWUR1422	V	17229555	17229990	+	WBGene00011842	T19C9.6	T19C9.6	AGIWUR1422	treatment	0	0.77568	-0.04244	0.999948
AGIWUR1423	II	6165721	6169231	-	WBGene00002030	hst-3.1	F40H3.5	AGIWUR1423	treatment	0	0.264115	-0.03163	0.999948
AGIWUR1424								AGIWUR1424	treatment	0	0.948174	-0.04354	0.999948
AGIWUR1425	I	14675600	14682566	-	WBGene00013693	Y105E8B.9	Y105E8B.9	AGIWUR1425	treatment	0	0.0242458	-0.00638	0.999948
AGIWUR1426								AGIWUR1426	treatment	0	0.0815703	0.00743	0.999948
AGIWUR1427	I	5702156	5706838	+	WBGene00020556	pamn-1	T19B4.1	AGIWUR1427	treatment	0	0.450216	-0.0669	0.999948
AGIWUR1428	I	10553116	10553913	-	WBGene00009119	ndk-1	F25H2.5	AGIWUR1428	treatment	0	0.419931	-0.03579	0.999948
AGIWUR1429								AGIWUR1429	treatment	0	0.0680898	-0.0318	0.999948
AGIWUR1430	II	3214452	3215565	+	WBGene00022567	ZC239.4	ZC239.4	AGIWUR1430	treatment	0	0.037192	-0.0082	0.999948
AGIWUR1431	II	5029942	5031712	-	WBGene00018014	F33G12.2	F33G12.2	AGIWUR1431	treatment	0	0.271324	-0.03753	0.999948
AGIWUR1432	V	1449665	1450189	-	WBGene00000556	cnc-2	R09B5.3	AGIWUR1432	treatment	0	0.154513	-0.06447	0.999948
AGIWUR1433	IV	13549605	13561729	-	WBGene00012875	Y45F10B.13	Y45F10B.13	AGIWUR1433	treatment	0	0.101458	-0.03985	0.999948
AGIWUR1434	X	1505190	1505626	+	WBGene00022982	F09E10.10	F09E10.10	AGIWUR1434	treatment	0	0.85978	-0.07992	0.999948
AGIWUR1435	III	150481	151805	-	WBGene00020547	srz-7	T17A3.11	AGIWUR1435	treatment	0	1.01715	-0.08144	0.999948
AGIWUR1436	II	6470095	6470506	-	WBGene00044669	T28D9.12	T28D9.12	AGIWUR1436	treatment	0	0.922701	0.06205	0.999948
AGIWUR1437	I	837996	841746	+	WBGene00022517	ZC123.1	ZC123.1	AGIWUR1437	treatment	0	0.404072	-0.03803	0.999948
AGIWUR1438	X	7959452	7961723	-	WBGene00004774	sem-5	C14F5.5	AGIWUR1438	treatment	0	1.81458	-0.04778	0.999948
AGIWUR1439	X	9192444	9194382	+	WBGene00022315	Y81B9A.1	Y81B9A.1	AGIWUR1439	treatment	0	0.631931	-0.04248	0.999948
AGIWUR1440	IV	7837350	7838548	-	WBGene00015511	C06A6.7	C06A6.7	AGIWUR1440	treatment	0	0.185274	-0.03061	0.999948
AGIWUR1441	III	13687199	13692683	+	WBGene00000837	cul-2	ZK520.4	AGIWUR1441	treatment	0	0.656532	0.09933	0.999948
AGIWUR1442								AGIWUR1442	treatment	0	0.291237	-0.03035	0.999948
AGIWUR1443								AGIWUR1443	treatment	0	0.0185933	-0.00164	0.999948
AGIWUR1444								AGIWUR1444	treatment	0	0.491419	-0.0516	0.999948
AGIWUR1445								AGIWUR1445	treatment	0	0.188626	0.02073	0.999948
AGIWUR1446								AGIWUR1446	treatment	0	0.0659954	-0.01269	0.999948
AGIWUR1447								AGIWUR1447	treatment	0	0.0685799	-0.00981	0.999948
AGIWUR1448								AGIWUR1448	treatment	0	0.289271	-0.04066	0.999948
AGIWUR1449	I	13451463	13452841	+	WBGene00013023	Y48G10A.6	Y48G10A.6	AGIWUR1449	treatment	0	0.0957506	0.0136	0.999948
AGIWUR1450	IV	7879317	7881034	+	WBGene00020288	srt-73	T06C10.2	AGIWUR1450	treatment	0	0.356865	-0.04215	0.999948
AGIWUR1451	X	3816851	3826963	-	WBGene00001441	fkh-9	K03C7.2	AGIWUR1451	treatment	0	0.30781	-0.06346	0.999948
AGIWUR1452	IV	4047937	4049448	-	WBGene00003955	pcn-1	W03D2.4	AGIWUR1452	treatment	0	0.36663	0.04083	0.999948
AGIWUR1453	V	12904213	12905168	-	WBGene00011285	ttr-28	R90.3	AGIWUR1453	treatment	0	0.340792	-0.06008	0.999948
AGIWUR1454	V	15593462	15593799	-	WBGene00007164	fbxa-139	B0391.9	AGIWUR1454	treatment	0	0.891305	-0.06851	0.999948
AGIWUR1455								AGIWUR1455	treatment	0	0.0783064	0.03436	0.999948
AGIWUR1456	V	13932575	13934645	-	WBGene00011185	R10D12.1	R10D12.1	AGIWUR1456	treatment	0	0.240491	-0.0339	0.999948
AGIWUR1457	II	9862431	9866404	-	WBGene00007465	chil-1	C08H9.4	AGIWUR1457	treatment	0	1.53797	-0.11535	0.999948
AGIWUR1458	I	10685825	10687058	-	WBGene00016393	C34B2.8	C34B2.8	AGIWUR1458	treatment	0	0.185124	-0.01958	0.999948
AGIWUR1459	IV	13389146	13398799	-	WBGene00013379	Y62E10A.13	Y62E10A.13	AGIWUR1459	treatment	0	0.818148	-0.07968	0.999948
AGIWUR1460	III	8356887	8358844	-	WBGene00019881	R05D3.8	R05D3.8	AGIWUR1460	treatment	0	1.50979	-0.0952	0.999948
AGIWUR1461	I	4446577	4448461	-	WBGene00000787	cps-6	C41D11.8	AGIWUR1461	treatment	0	1.11045	-0.09623	0.999948
AGIWUR1462	I	3299606	3300490	+	WBGene00020913	W01B11.1	W01B11.1	AGIWUR1462	treatment	0	0.252972	-0.05086	0.999948
AGIWUR1463								AGIWUR1463	treatment	0	0.288088	0.05089	0.999948
AGIWUR1464	V	8221410	8223587	+	WBGene00000098	air-1	K07C11.2	AGIWUR1464	treatment	0	0.616528	0.06421	0.999948
AGIWUR1465								AGIWUR1465	treatment	0	0.05414	-0.02678	0.999948
AGIWUR1466	IV	8062669	8084087	+	WBGene00004732	sax-7	C18F3.2	AGIWUR1466	treatment	0	0.0289657	-0.00805	0.999948
AGIWUR1467	III	5407888	5413177	+	WBGene00020966	W03A5.1	W03A5.1	AGIWUR1467	treatment	0	0.13508	-0.07497	0.999948
AGIWUR1468	X	13042182	13046220	+	WBGene00014294	C53C7.5	C53C7.5	AGIWUR1468	treatment	0	0.389613	-0.04155	0.999948
AGIWUR1469	X	9908794	9917448	-	WBGene00009027	F21G4.6	F21G4.6	AGIWUR1469	treatment	0	0.140866	-0.01793	0.999948
AGIWUR1470	II	1393488	1394105	-	WBGene00044425	F54D12.11	F54D12.11	AGIWUR1470	treatment	0	0.08625	-0.01237	0.999948
AGIWUR1471	X	14863678	14865844	-	WBGene00007773	C27C12.3	C27C12.3	AGIWUR1471	treatment	0	0.638409	-0.03645	0.999948
AGIWUR1472	V	15669170	15670091	+	WBGene00010599	K06B4.4	K06B4.4	AGIWUR1472	treatment	0	0.721863	-0.05344	0.999948
AGIWUR1473								AGIWUR1473	treatment	0	0.402769	-0.03908	0.999948
AGIWUR1474								AGIWUR1474	treatment	0	0.184162	-0.04976	0.999948
AGIWUR1475								AGIWUR1475	treatment	0	0.00150467	-0.00085	0.999948
AGIWUR1476	V	18749579	18750199	-	WBGene00045362	F11D11.12	F11D11.12	AGIWUR1476	treatment	0	0.848624	-0.08143	0.999948
AGIWUR1477	II	12786322	12788153	-	WBGene00012920	Y46G5A.35	Y46G5A.35	AGIWUR1477	treatment	0	0.413003	-0.04302	0.999948
AGIWUR1478								AGIWUR1478	treatment	0	0.591509	-0.06475	0.999948
AGIWUR1479	III	3718655	3719722	-	WBGene00007579	C14B1.8	C14B1.8	AGIWUR1479	treatment	0	0.0515885	-0.0073	0.999948
AGIWUR1480	V	11462999	11466770	+	WBGene00006486	zipt-21	T11F9.2	AGIWUR1480	treatment	0	0.67042	0.06708	0.999948
AGIWUR1481	V	11601119	11602358	+	WBGene00009388	F35B12.9	F35B12.9	AGIWUR1481	treatment	0	0.330605	-0.03987	0.999948
AGIWUR1482	V	2038193	2042359	-	WBGene00021489	Y40B10A.4	Y40B10A.4	AGIWUR1482	treatment	0	0.428756	-0.04421	0.999948
AGIWUR1483								AGIWUR1483	treatment	0	0.613036	-0.06691	0.999948
AGIWUR1484	II	10242595	10247638	-	WBGene00011333	nrde-2	T01E8.5	AGIWUR1484	treatment	0	0.701875	-0.05475	0.999948
AGIWUR1485	V	16735765	16737404	+	WBGene00012023	clec-34	T25E12.8	AGIWUR1485	treatment	0	0.658402	-0.0407	0.999948
AGIWUR1486								AGIWUR1486	treatment	0	0.0953664	-0.01114	0.999948
AGIWUR1487	I	81193	91020	+	WBGene00021683	Y48G1C.10	Y48G1C.10	AGIWUR1487	treatment	0	0.0509628	-0.01027	0.999948
AGIWUR1488	II	7113080	7113732	+	WBGene00017348	F10E7.6	F10E7.6	AGIWUR1488	treatment	0	0.277635	-0.02395	0.999948
AGIWUR1489	IV	12412923	12417582	-	WBGene00008582	F08G5.3	F08G5.3	AGIWUR1489	treatment	0	0.089009	-0.00982	0.999948
AGIWUR1490	V	59239	63509	+	WBGene00021412	cyp-29A3	Y38C9B.1	AGIWUR1490	treatment	0	0.109571	-0.03224	0.999948
AGIWUR1491								AGIWUR1491	treatment	0	0.218795	-0.0302	0.999948
AGIWUR1492	IV	3269527	3273397	-	WBGene00020833	T26C12.3	T26C12.3	AGIWUR1492	treatment	0	0.184385	-0.02242	0.999948
AGIWUR1493								AGIWUR1493	treatment	0	0.181195	-0.0302	0.999948
AGIWUR1494								AGIWUR1494	treatment	0	0.00407795	-0.00067	0.999948
AGIWUR1495	II	14785184	14785995	-	WBGene00013194	Y54E2A.9	Y54E2A.9	AGIWUR1495	treatment	0	0.187862	-0.07859	0.999948
AGIWUR1496	V	12583726	12587991	+	WBGene00008453	E02A10.3	E02A10.3	AGIWUR1496	treatment	0	0.00124554	0.00014	0.999948
AGIWUR1497	III	6159842	6164588	+	WBGene00003593	nfm-1	F42A10.2	AGIWUR1497	treatment	0	0.631764	0.06118	0.999948
AGIWUR1498	V	18358035	18359555	+	WBGene00045496	C08E8.8	C08E8.8	AGIWUR1498	treatment	0	1.27864	-0.0582	0.999948
AGIWUR1499	IV	3739524	3740876	-	WBGene00021371	nape-1	Y37E11AR.4	AGIWUR1499	treatment	0	1.21943	-0.08302	0.999948
AGIWUR1500	I	10810648	10812923	-	WBGene00016462	C35E7.10	C35E7.10	AGIWUR1500	treatment	0	0.300526	-0.17162	0.999948
AGIWUR1501	I	7596507	7602203	+	WBGene00008419	wdr-23	D2030.9	AGIWUR1501	treatment	0	0.336447	0.04183	0.999948
AGIWUR1502	IV	3599497	3600164	-	WBGene00021379	Y37E11B.7	Y37E11B.7	AGIWUR1502	treatment	0	0.163934	-0.04263	0.999948
AGIWUR1503								AGIWUR1503	treatment	0	0.404743	0.06928	0.999948
AGIWUR1504	IV	13685076	13687016	-	WBGene00011959	nyn-1	T23G4.3	AGIWUR1504	treatment	0	0.35574	-0.07705	0.999948
AGIWUR1505	IV	14059551	14060712	-	WBGene00012537	Y37A1B.4	Y37A1B.4	AGIWUR1505	treatment	0	0.065184	0.00582	0.999948
AGIWUR1506	X	17383125	17391615	-	WBGene00017342	F10D7.5	F10D7.5	AGIWUR1506	treatment	0	1.26835	0.06314	0.999948
AGIWUR1507	I	12720205	12722036	+	WBGene00005835	srw-88	T06G6.7	AGIWUR1507	treatment	0	0.259104	-0.02416	0.999948
AGIWUR1508	III	9281785	9296668	+	WBGene00010453	fozi-1	K01B6.1	AGIWUR1508	treatment	0	0.158594	-0.02344	0.999948
AGIWUR1509	II	1163575	1165488	+	WBGene00020740	T23F4.2	T23F4.2	AGIWUR1509	treatment	0	0.469347	0.06886	0.999948
AGIWUR1510	V	16407963	16410270	+	WBGene00009148	F26D2.3	F26D2.3	AGIWUR1510	treatment	0	0.692298	-0.04128	0.999948
AGIWUR1511	V	8133432	8134985	+	WBGene00017017	D1014.4	D1014.4	AGIWUR1511	treatment	0	1.65993	-0.05304	0.999948
AGIWUR1512	V	8525908	8528580	+	WBGene00018479	otpl-6	F45F2.6	AGIWUR1512	treatment	0	0.160685	-0.01909	0.999948
AGIWUR1513	X	11107376	11109316	+	WBGene00011140	R08B4.4	R08B4.4	AGIWUR1513	treatment	0	0.392864	-0.03434	0.999948
AGIWUR1514	V	6842737	6846652	+	WBGene00020516	T15B7.1	T15B7.1	AGIWUR1514	treatment	0	0.199393	-0.06932	0.999948
AGIWUR1515	IV	6830145	6833464	+	WBGene00019213	H20E11.1	H20E11.1	AGIWUR1515	treatment	0	0.160893	-0.02394	0.999948
AGIWUR1516	X	13584775	13589820	+	WBGene00006816	unc-84	F54B11.3	AGIWUR1516	treatment	0	0.0112318	0.00113	0.999948
AGIWUR1517	I	12918722	12919278	+	WBGene00001427	fkb-2	Y18D10A.19	AGIWUR1517	treatment	0	0.22256	-0.02954	0.999948
AGIWUR1518								AGIWUR1518	treatment	0	0.147007	-0.06613	0.999948
AGIWUR1519	IV	4520181	4525043	-	WBGene00022680	ZK180.6	ZK180.6	AGIWUR1519	treatment	0	0.00173881	-0.00035	0.999948
AGIWUR1520	I	969089	976550	-	WBGene00018788	shc-1	F54A5.3	AGIWUR1520	treatment	0	0.291612	-0.03137	0.999948
AGIWUR1521	V	7384232	7386173	-	WBGene00005647	srp-6	C03G6.19	AGIWUR1521	treatment	0	0.0482437	-0.00729	0.999948
AGIWUR1522	V	1957417	1957932	+	WBGene00044518	fipr-25	T06A1.7	AGIWUR1522	treatment	0	0.122952	-0.01157	0.999948
AGIWUR1523								AGIWUR1523	treatment	0	0.0430078	0.00455	0.999948
AGIWUR1524	II	1123534	1127791	+	WBGene00021103	eri-3	W09B6.3	AGIWUR1524	treatment	0	0.628688	-0.04227	0.999948
AGIWUR1525								AGIWUR1525	treatment	0	0.18901	-0.02261	0.999948
AGIWUR1526	II	12811009	12811934	+	WBGene00012910	Y46G5A.20	Y46G5A.20	AGIWUR1526	treatment	0	0.119569	-0.03776	0.999948
AGIWUR1527								AGIWUR1527	treatment	0	0.0836575	0.009	0.999948
AGIWUR1528								AGIWUR1528	treatment	0	0.0732964	-0.01159	0.999948
AGIWUR1529								AGIWUR1529	treatment	0	0.0908769	-0.0118	0.999948
AGIWUR1530								AGIWUR1530	treatment	0	0.218654	-0.0203	0.999948
AGIWUR1531								AGIWUR1531	treatment	0	0.580333	-0.09188	0.999948
AGIWUR1532								AGIWUR1532	treatment	0	0.0691098	0.01562	0.999948
AGIWUR1533								AGIWUR1533	treatment	0	0.731603	-0.08804	0.999948
AGIWUR1534								AGIWUR1534	treatment	0	0.212958	-0.0406	0.999948
AGIWUR1535	V	9645746	9650297	+	WBGene00001830	hcp-2	T06E4.1	AGIWUR1535	treatment	0	0.0456573	0.00475	0.999948
AGIWUR1536	I	9070247	9075077	-	WBGene00011531	rsbp-1	T06D10.1	AGIWUR1536	treatment	0	0.724656	-0.09796	0.999948
AGIWUR1537	III	12818658	12820252	-	WBGene00012560	Y37D8A.25	Y37D8A.25	AGIWUR1537	treatment	0	1.40292	-0.08447	0.999948
AGIWUR1538								AGIWUR1538	treatment	0	0.916059	-0.05774	0.999948
AGIWUR1539	I	7926623	7934577	-	WBGene00003777	nmy-2	F20G4.3	AGIWUR1539	treatment	0	0.336265	-0.04503	0.999948
AGIWUR1540	III	13687199	13692683	+	WBGene00000837	cul-2	ZK520.4	AGIWUR1540	treatment	0	0.147023	0.0242	0.999948
AGIWUR1541								AGIWUR1541	treatment	0	0.162571	-0.20249	0.999948
AGIWUR1542	V	16157335	16158491	-	WBGene00006155	str-99	F10A3.6	AGIWUR1542	treatment	0	0.887129	-0.10147	0.999948
AGIWUR1543	III	6009550	6012839	+	WBGene00001166	eftu-2	ZK328.2	AGIWUR1543	treatment	0	0.286942	-0.0411	0.999948
AGIWUR1544								AGIWUR1544	treatment	0	0.235783	-0.08223	0.999948
AGIWUR1545	V	4038821	4039934	+	WBGene00077593	C49G7.12	C49G7.12	AGIWUR1545	treatment	0	0.108893	0.02487	0.999948
AGIWUR1546	X	9312648	9314488	-	WBGene00044788	ttr-38	F35G8.2	AGIWUR1546	treatment	0	0.636312	-0.04467	0.999948
AGIWUR1547	IV	999214	1003639	+	WBGene00021923	Y55F3AM.5	Y55F3AM.5	AGIWUR1547	treatment	0	0.509192	0.0716	0.999948
AGIWUR1548								AGIWUR1548	treatment	0	0.388736	-0.03917	0.999948
AGIWUR1549								AGIWUR1549	treatment	0	0.317354	-0.06483	0.999948
AGIWUR1550	I	11565238	11570803	+	WBGene00008854	F15D3.4	F15D3.4	AGIWUR1550	treatment	0	0.341639	-0.03991	0.999948
AGIWUR1551								AGIWUR1551	treatment	0	0.0702763	0.0134	0.999948
AGIWUR1552	III	5948890	5953534	+	WBGene00017775	F25B5.3	F25B5.3	AGIWUR1552	treatment	0	0.176032	-0.02547	0.999948
AGIWUR1553	III	4263785	4269270	-	WBGene00011605	sftb-1	T08A11.2	AGIWUR1553	treatment	0	1.05083	0.11737	0.999948
AGIWUR1554	X	16677340	16677738	-	WBGene00017727	F22H10.3	F22H10.3	AGIWUR1554	treatment	0	0.0236271	0.00396	0.999948
AGIWUR1555	V	16858429	16860040	+	WBGene00009855	clec-22	F49A5.3	AGIWUR1555	treatment	0	0.158111	-0.01661	0.999948
AGIWUR1556								AGIWUR1556	treatment	0	0.231084	0.04977	0.999948
AGIWUR1557	III	10209840	10211093	+	WBGene00011871	T20G5.9	T20G5.9	AGIWUR1557	treatment	0	0.533053	-0.03887	0.999948
AGIWUR1558	V	3757047	3759469	-	WBGene00000498	chk-1	Y39H10A.7	AGIWUR1558	treatment	0	0.146418	0.01829	0.999948
AGIWUR1559	III	9199450	9206285	-	WBGene00013846	ZC84.1	ZC84.1	AGIWUR1559	treatment	0	0.986715	-0.09255	0.999948
AGIWUR1560	IV	14768155	14769282	+	WBGene00013301	Y57G11C.3	Y57G11C.3	AGIWUR1560	treatment	0	0.51628	0.06661	0.999948
AGIWUR1561	X	16332440	16346027	+	WBGene00006384	taf-3	C11G6.1	AGIWUR1561	treatment	0	0.202917	0.03326	0.999948
AGIWUR1562	II	1112189	1114226	-	WBGene00020473	lips-12	T13B5.6	AGIWUR1562	treatment	0	0.205047	-0.03237	0.999948
AGIWUR1563	X	8697817	8702822	+	WBGene00018728	frpr-8	F53A9.5	AGIWUR1563	treatment	0	0.319142	-0.03374	0.999948
AGIWUR1564	V	13346278	13356101	+	WBGene00006693	twk-43	F32H5.7	AGIWUR1564	treatment	0	0.136457	0.05343	0.999948
AGIWUR1565	III	854219	856535	+	WBGene00006430	tag-51	K02F3.1	AGIWUR1565	treatment	0	0.187203	-0.03087	0.999948
AGIWUR1566								AGIWUR1566	treatment	0	0.212088	0.02292	0.999948
AGIWUR1567	III	4176678	4177578	+	WBGene00007632	C16C10.13	C16C10.13	AGIWUR1567	treatment	0	0.86022	-0.09376	0.999948
AGIWUR1568	V	3668728	3670631	+	WBGene00044527	Y39H10B.2	Y39H10B.2	AGIWUR1568	treatment	0	0.429095	-0.09353	0.999948
AGIWUR1569	V	17458533	17460161	-	WBGene00008981	srz-48	F20E11.1	AGIWUR1569	treatment	0	0.221093	-0.02198	0.999948
AGIWUR1570	IV	10458863	10461766	-	WBGene00003167	mec-3	F01D4.6	AGIWUR1570	treatment	0	0.267655	0.0434	0.999948
AGIWUR1571	I	3419600	3424211	+	WBGene00019361	K03E5.2	K03E5.2	AGIWUR1571	treatment	0	0.0781162	-0.02952	0.999948
AGIWUR1572	II	3209478	3211181	+	WBGene00022569	ZC239.6	ZC239.6	AGIWUR1572	treatment	0	0.57995	0.08916	0.999948
AGIWUR1573	V	3936326	3938496	+	WBGene00019473	cyp-35A5	K07C6.5	AGIWUR1573	treatment	0	0.245423	0.02453	0.999948
AGIWUR1574	I	2858524	2859913	-	WBGene00044433	W10C8.6	W10C8.6	AGIWUR1574	treatment	0	0.231013	0.0494	0.999948
AGIWUR1575	V	4427769	4428302	-	WBGene00021623	Y47D7A.11	Y47D7A.11	AGIWUR1575	treatment	0	0.437288	-0.08795	0.999948
AGIWUR1576	V	128237	131754	+	WBGene00021004	sftb-2	W03F9.10	AGIWUR1576	treatment	0	0.454135	0.09943	0.999948
AGIWUR1577								AGIWUR1577	treatment	0	0.194027	-0.04041	0.999948
AGIWUR1578	V	5812316	5813157	-	WBGene00045305	ZC250.4	ZC250.4	AGIWUR1578	treatment	0	0.260836	0.13472	0.999948
AGIWUR1579	II	10785452	10787272	+	WBGene00000411	cdl-1	R06F6.1	AGIWUR1579	treatment	0	0.660556	0.11005	0.999948
AGIWUR1580	IV	13105323	13106927	+	WBGene00023421	rde-11	B0564.11	AGIWUR1580	treatment	0	0.834841	0.08183	0.999948
AGIWUR1581	X	3282602	3285721	+	WBGene00019550	K09C4.5	K09C4.5	AGIWUR1581	treatment	0	0.223605	-0.03089	0.999948
AGIWUR1582	III	2757087	2760816	-	WBGene00022181	pho-9	Y71H2AM.16	AGIWUR1582	treatment	0	0.207242	-0.06843	0.999948
AGIWUR1583	V	15239070	15240315	-	WBGene00005758	srw-11	M01B2.11	AGIWUR1583	treatment	0	0.0108386	-0.00068	0.999948
AGIWUR1584	IV	11465433	11467239	-	WBGene00007515	C10C6.7	C10C6.7	AGIWUR1584	treatment	0	0.0462832	-0.0313	0.999948
AGIWUR1585	II	13245348	13247774	+	WBGene00008862	F15D4.5	F15D4.5	AGIWUR1585	treatment	0	0.0613916	0.01831	0.999948
AGIWUR1586	I	14406028	14417942	+	WBGene00000158	apg-1	Y105E8A.9	AGIWUR1586	treatment	0	0.25122	0.03772	0.999948
AGIWUR1587								AGIWUR1587	treatment	0	0.349617	-0.03588	0.999948
AGIWUR1588	III	8225097	8226386	+	WBGene00016238	C30A5.3	C30A5.3	AGIWUR1588	treatment	0	0.587401	0.04733	0.999948
AGIWUR1589	I	4652145	4652906	-	WBGene00015010	ptps-1	B0041.6	AGIWUR1589	treatment	0	0.616385	-0.07398	0.999948
AGIWUR1590	IV	13119096	13124387	+	WBGene00006766	unc-30	B0564.10	AGIWUR1590	treatment	0	0.0931542	-0.02808	0.999948
AGIWUR1591	I	7872057	7875554	-	WBGene00011235	suro-1	R11A5.7	AGIWUR1591	treatment	0	0.564859	-0.05059	0.999948
AGIWUR1592								AGIWUR1592	treatment	0	0.479622	-0.05115	0.999948
AGIWUR1593	V	19402296	19402955	-	WBGene00045412	C25F9.12	C25F9.12	AGIWUR1593	treatment	0	0.124665	0.02025	0.999948
AGIWUR1594	IV	184554	192151	+	WBGene00021395	pnc-1	Y38C1AA.3	AGIWUR1594	treatment	0	0.300862	-0.06194	0.999948
AGIWUR1595	III	10087223	10088673	-	WBGene00011819	hal-2	T16H12.11	AGIWUR1595	treatment	0	1.39844	-0.05226	0.999948
AGIWUR1596	II	10061287	10074443	-	WBGene00000995	die-1	C18D1.1	AGIWUR1596	treatment	0	0.608307	0.04226	0.999948
AGIWUR1597	V	14057840	14064529	+	WBGene00010250	F58D12.3	F58D12.3	AGIWUR1597	treatment	0	0.0656394	0.00972	0.999948
AGIWUR1598	III	6195984	6198414	-	WBGene00016014	C23G10.7	C23G10.7	AGIWUR1598	treatment	0	0.463193	0.07124	0.999948
AGIWUR1599	I	12971120	12972347	+	WBGene00004196	prx-11	C47B2.8	AGIWUR1599	treatment	0	1.24368	-0.12028	0.999948
AGIWUR1600	IV	12276083	12278059	-	WBGene00016583	tag-335	C42C1.5	AGIWUR1600	treatment	0	0.0013677	0.00014	0.999948
AGIWUR1601	I	5902106	5904695	-	WBGene00004109	stam-1	C34G6.7	AGIWUR1601	treatment	0	0.462562	0.06988	0.999948
AGIWUR1602	IV	11146940	11149504	-	WBGene00008505	F01G4.6	F01G4.6	AGIWUR1602	treatment	0	0.124875	0.03184	0.999948
AGIWUR1603	IV	3489858	3491519	+	WBGene00023464	srz-80	C09G12.12	AGIWUR1603	treatment	0	0.278796	0.02874	0.999948
AGIWUR1604								AGIWUR1604	treatment	0	0.056343	-0.00411	0.999948
AGIWUR1605	II	7860574	7863563	+	WBGene00002994	lin-5	T09A5.10	AGIWUR1605	treatment	0	0.692495	-0.02765	0.999948
AGIWUR1606	X	5717538	5720268	-	WBGene00016568	C41G11.1	C41G11.1	AGIWUR1606	treatment	0	0.0747229	0.00967	0.999948
AGIWUR1607	III	13296853	13299122	+	WBGene00003804	npp-18	Y43F4B.4	AGIWUR1607	treatment	0	0.0805297	-0.01163	0.999948
AGIWUR1608	IV	4435127	4437318	+	WBGene00019948	R08C7.4	R08C7.4	AGIWUR1608	treatment	0	2.5972	-0.07792	0.999948
AGIWUR1609	V	10814113	10816718	+	WBGene00002985	lig-1	C29A12.3	AGIWUR1609	treatment	0	0.245271	-0.03806	0.999948
AGIWUR1610	V	19916557	19919996	+	WBGene00013365	Y60A3A.19	Y60A3A.19	AGIWUR1610	treatment	0	0.976822	-0.04804	0.999948
AGIWUR1611	X	9543670	9560801	+	WBGene00009888	F49E2.5	F49E2.5	AGIWUR1611	treatment	0	0.0695926	-0.02426	0.999948
AGIWUR1612	V	9827156	9828401	+	WBGene00005697	sru-34	C50C10.9	AGIWUR1612	treatment	0	0.297568	-0.02125	0.999948
AGIWUR1613								AGIWUR1613	treatment	0	0.30677	-0.02454	0.999948
AGIWUR1614								AGIWUR1614	treatment	0	0.822819	0.04521	0.999948
AGIWUR1615								AGIWUR1615	treatment	0	0.0436299	0.00668	0.999948
AGIWUR1616								AGIWUR1616	treatment	0	0.217593	-0.04702	0.999948
AGIWUR1617								AGIWUR1617	treatment	0	0.664308	-0.07691	0.999948
AGIWUR1618								AGIWUR1618	treatment	0	0.468519	-0.05313	0.999948
AGIWUR1619	V	15816464	15817143	+	WBGene00010019	F54B8.4	F54B8.4	AGIWUR1619	treatment	0	0.539186	-0.0539	0.999948
AGIWUR1620	I	9748517	9749953	-	WBGene00044607	K02A11.4	K02A11.4	AGIWUR1620	treatment	0	0.334727	-0.04804	0.999948
AGIWUR1621	III	6009550	6012839	+	WBGene00001166	eftu-2	ZK328.2	AGIWUR1621	treatment	0	0.80192	-0.05783	0.999948
AGIWUR1622	V	5130318	5131538	+	WBGene00044536	F14F9.8	F14F9.8	AGIWUR1622	treatment	0	0.861836	-0.09255	0.999948
AGIWUR1623	III	8720201	8725334	+	WBGene00022717	hipr-1	ZK370.3	AGIWUR1623	treatment	0	0.0353319	-0.00427	0.999948
AGIWUR1624	IV	8464752	8472605	-	WBGene00003837	oat-1	T01B11.7	AGIWUR1624	treatment	0	0.0145695	-0.00362	0.999948
AGIWUR1625	I	10432815	10435882	-	WBGene00003902	pab-1	Y106G6H.2	AGIWUR1625	treatment	0	0.126685	-0.04307	0.999948
AGIWUR1626	III	10520676	10532705	+	WBGene00006784	unc-49	T21C12.1	AGIWUR1626	treatment	0	0.0582933	0.00995	0.999948
AGIWUR1627	V	6453196	6454973	+	WBGene00022646	acl-9	ZK40.1	AGIWUR1627	treatment	0	0.311615	0.06772	0.999948
AGIWUR1628	X	2089659	2093253	+	WBGene00003087	lsy-2	F49H12.1	AGIWUR1628	treatment	0	0.207984	0.05252	0.999948
AGIWUR1629	I	3374776	3407189	-	WBGene00021036	W05F2.4	W05F2.4	AGIWUR1629	treatment	0	1.18035	-0.08479	0.999948
AGIWUR1630	V	9899587	9907644	+	WBGene00001211	egl-47	C50H2.2	AGIWUR1630	treatment	0	0.473468	-0.06607	0.999948
AGIWUR1631	V	14884585	14884880	+	WBGene00044272	nspa-4	H12D21.13	AGIWUR1631	treatment	0	0.679486	-0.14534	0.999948
AGIWUR1632	II	10240277	10242490	-	WBGene00011334	mrps-14	T01E8.6	AGIWUR1632	treatment	0	0.139712	-0.0233	0.999948
AGIWUR1633	I	1629003	1633498	+	WBGene00022268	Y73E7A.1	Y73E7A.1	AGIWUR1633	treatment	0	0.906235	-0.05497	0.999948
AGIWUR1634	I	9004513	9008708	-	WBGene00009479	fcp-1	F36F2.6	AGIWUR1634	treatment	0	0.191848	-0.02623	0.999948
AGIWUR1635	II	3863084	3864752	-	WBGene00016777	nhr-261	C49D10.9	AGIWUR1635	treatment	0	0.205857	-0.01746	0.999948
AGIWUR1636	II	1459140	1461307	-	WBGene00044439	Y51H7C.15	Y51H7C.15	AGIWUR1636	treatment	0	0.0181218	0.00234	0.999948
AGIWUR1637	IV	6582703	6585571	-	WBGene00018161	F38A5.2	F38A5.2	AGIWUR1637	treatment	0	0.582956	0.09502	0.999948
AGIWUR1638								AGIWUR1638	treatment	0	0.0518302	0.03343	0.999948
AGIWUR1639	V	19429440	19431687	-	WBGene00005832	srw-85	C25F9.1	AGIWUR1639	treatment	0	0.206393	-0.03054	0.999948
AGIWUR1640	X	3573051	3573562	-	WBGene00020845	T27A10.5	T27A10.5	AGIWUR1640	treatment	0	0.0648942	0.01075	0.999948
AGIWUR1641	I	13073837	13075124	-	WBGene00044706	Y26D4A.15	Y26D4A.15	AGIWUR1641	treatment	0	0.0108654	-0.00164	0.999948
AGIWUR1642	III	1905962	1939568	+	WBGene00004128	pqn-41	F53A3.4	AGIWUR1642	treatment	0	0.142093	-0.02203	0.999948
AGIWUR1643	I	3987842	3988699	+	WBGene00000779	cpn-3	F28H1.2	AGIWUR1643	treatment	0	0.0184377	-0.00573	0.999948
AGIWUR1644	III	12942617	12949899	+	WBGene00006762	unc-25	Y37D8A.23	AGIWUR1644	treatment	0	0.103261	0.01916	0.999948
AGIWUR1645	I	10321711	10323398	-	WBGene00013713	Y106G6G.4	Y106G6G.4	AGIWUR1645	treatment	0	0.0194832	-0.02103	0.999948
AGIWUR1646	X	7166005	7170625	-	WBGene00000238	bar-1	C54D1.6	AGIWUR1646	treatment	0	0.217831	0.02019	0.999948
AGIWUR1647	III	12240367	12250164	-	WBGene00006571	tim-1	Y75B8A.22	AGIWUR1647	treatment	0	1.43903	-0.05186	0.999948
AGIWUR1648	X	4656433	4660318	-	WBGene00003635	nhr-45	F16H11.5	AGIWUR1648	treatment	0	0.426367	0.04702	0.999948
AGIWUR1649	II	5100412	5101801	-	WBGene00015457	C04G6.7	C04G6.7	AGIWUR1649	treatment	0	0.122032	0.01513	0.999948
AGIWUR1650	III	10381740	10385335	+	WBGene00008019	C38H2.2	C38H2.2	AGIWUR1650	treatment	0	0.0490809	0.01902	0.999948
AGIWUR1651	II	9967277	9968049	-	WBGene00011273	R53.4	R53.4	AGIWUR1651	treatment	0	0.326153	0.05868	0.999948
AGIWUR1652	IV	9253979	9256117	-	WBGene00012433	Y11D7A.9	Y11D7A.9	AGIWUR1652	treatment	0	0.330277	-0.0361	0.999948
AGIWUR1653	X	6709538	6712925	+	WBGene00000043	acr-3	K11G12.7	AGIWUR1653	treatment	0	0.308265	-0.05429	0.999948
AGIWUR1654	IV	8501479	8502983	+	WBGene00016177	C28C12.1	C28C12.1	AGIWUR1654	treatment	0	0.695179	-0.05629	0.999948
AGIWUR1655	V	16926920	16927445	-	WBGene00044213	Y102A5C.36	Y102A5C.36	AGIWUR1655	treatment	0	0.0151148	-0.00514	0.999948
AGIWUR1656	V	12140876	12144259	+	WBGene00007755	C27A7.3	C27A7.3	AGIWUR1656	treatment	0	1.01052	-0.07755	0.999948
AGIWUR1657	II	8884901	8889673	+	WBGene00011580	ddx-19	T07D4.4	AGIWUR1657	treatment	0	0.358334	0.04123	0.999948
AGIWUR1658	II	3475644	3477271	-	WBGene00021719	fbxb-104	Y49F6B.7	AGIWUR1658	treatment	0	0.0208944	-0.00578	0.999948
AGIWUR1659	X	9078945	9113613	+	WBGene00000100	ajm-1	C25A11.4	AGIWUR1659	treatment	0	1.3498	-0.06352	0.999948
AGIWUR1660								AGIWUR1660	treatment	0	0.139402	0.01561	0.999948
AGIWUR1661	IV	13389146	13398799	-	WBGene00013379	Y62E10A.13	Y62E10A.13	AGIWUR1661	treatment	0	0.0939346	-0.02645	0.999948
AGIWUR1662	IV	3796306	3800461	-	WBGene00003884	osm-3	M02B7.3	AGIWUR1662	treatment	0	0.0277543	-0.00791	0.999948
AGIWUR1663								AGIWUR1663	treatment	0	0.138127	-0.03521	0.999948
AGIWUR1664	II	11989024	11992823	+	WBGene00012459	Y17G7B.3	Y17G7B.3	AGIWUR1664	treatment	0	0.457749	-0.06567	0.999948
AGIWUR1665	X	13412463	13414617	+	WBGene00007810	C29F7.1	C29F7.1	AGIWUR1665	treatment	0	0.151788	-0.02614	0.999948
AGIWUR1666	V	2781943	2807934	-	WBGene00004130	ketn-1	F54E2.3	AGIWUR1666	treatment	0	0.101094	0.02456	0.999948
AGIWUR1667	V	15155139	15156457	+	WBGene00005277	srh-54	T09F5.6	AGIWUR1667	treatment	0	0.101553	-0.01095	0.999948
AGIWUR1668	III	10212396	10214825	+	WBGene00011868	best-18	T20G5.4	AGIWUR1668	treatment	0	0.057988	-0.0091	0.999948
AGIWUR1669	X	3408664	3411683	-	WBGene00006810	unc-78	C04F6.4	AGIWUR1669	treatment	0	0.194519	0.01811	0.999948
AGIWUR1670	I	6529158	6530099	-	WBGene00020416	T10E9.6	T10E9.6	AGIWUR1670	treatment	0	0.124414	-0.03277	0.999948
AGIWUR1671								AGIWUR1671	treatment	0	0.46014	0.06378	0.999948
AGIWUR1672	I	5902106	5904695	-	WBGene00004109	stam-1	C34G6.7	AGIWUR1672	treatment	0	0.725263	0.09455	0.999948
AGIWUR1673	X	14550138	14556297	+	WBGene00004301	ram-5	T24C2.1	AGIWUR1673	treatment	0	0.423336	-0.02206	0.999948
AGIWUR1674	V	4906253	4908258	+	WBGene00019233	ugt-14	H23N18.2	AGIWUR1674	treatment	0	0.00599326	-0.00251	0.999948
AGIWUR1675	I	9100846	9107939	-	WBGene00001574	gei-17	W10D5.3	AGIWUR1675	treatment	0	0.0533391	-0.00864	0.999948
AGIWUR1676	I	5803959	5807291	-	WBGene00015176	vps-51	B0414.8	AGIWUR1676	treatment	0	0.67311	-0.0456	0.999948
AGIWUR1677	II	8294829	8295396	-	WBGene00008820	nlp-55	F14F11.2	AGIWUR1677	treatment	0	0.00216775	0.00065	0.999948
AGIWUR1678								AGIWUR1678	treatment	0	0.259132	-0.06379	0.999948
AGIWUR1679	I	14826558	14827779	+	WBGene00005839	srw-92	F32A7.1	AGIWUR1679	treatment	0	0.442123	-0.04021	0.999948
AGIWUR1680								AGIWUR1680	treatment	0	0.252642	-0.0436	0.999948
AGIWUR1681	V	17607379	17607690	+	WBGene00077460	Y6G8.11	Y6G8.11	AGIWUR1681	treatment	0	0.143913	-0.01663	0.999948
AGIWUR1682	I	15064838	15068346	+	WBGene00004622	rrn-3.1	F31C3.9	AGIWUR1682	treatment	0	0.0759335	0.02993	0.999948
AGIWUR1683	X	10146889	10153142	+	WBGene00006839	unc-115	F09B9.2	AGIWUR1683	treatment	0	0.859005	0.12303	0.999948
AGIWUR1684	V	19733411	19735075	+	WBGene00014615	Y116F11A.4	Y116F11A.4	AGIWUR1684	treatment	0	0.0576263	0.01005	0.999948
AGIWUR1685								AGIWUR1685	treatment	0	0.0408025	0.00675	0.999948
AGIWUR1686								AGIWUR1686	treatment	0	0.626661	0.05614	0.999948
AGIWUR1687	III	4202253	4204269	-	WBGene00011280	R74.6	R74.6	AGIWUR1687	treatment	0	0.10755	-0.01691	0.999948
AGIWUR1688	I	537122	542200	+	WBGene00007009	wwp-1	Y65B4BR.4	AGIWUR1688	treatment	0	0.660976	0.11127	0.999948
AGIWUR1689	III	11170889	11195207	-	WBGene00006604	tra-1	Y47D3A.6	AGIWUR1689	treatment	0	0.192416	0.03876	0.999948
AGIWUR1690	II	5003960	5004849	+	WBGene00044385	F59A6.10	F59A6.10	AGIWUR1690	treatment	0	0.797358	-0.04909	0.999948
AGIWUR1691	V	667896	671442	-	WBGene00005687	sru-24	F31F4.13	AGIWUR1691	treatment	0	0.343985	-0.04788	0.999948
AGIWUR1692	V	7365251	7366204	+	WBGene00015393	C03G6.5	C03G6.5	AGIWUR1692	treatment	0	0.822526	-0.06401	0.999948
AGIWUR1693	II	3675624	3676733	+	WBGene00017584	F19B10.2	F19B10.2	AGIWUR1693	treatment	0	0.529757	-0.0671	0.999948
AGIWUR1694	X	1417304	1417477	+	WBGene00017612	F19G12.4	F19G12.4	AGIWUR1694	treatment	0	1.44047	-0.09276	0.999948
AGIWUR1695	V	2301743	2303868	-	WBGene00021232	irld-15	Y19D10B.3	AGIWUR1695	treatment	0	0.17035	-0.02645	0.999948
AGIWUR1696	II	3898142	3899663	+	WBGene00018750	F53C3.6	F53C3.6	AGIWUR1696	treatment	0	0.866712	-0.09685	0.999948
AGIWUR1697	V	19118505	19119425	-	WBGene00012675	Y39B6A.13	Y39B6A.13	AGIWUR1697	treatment	0	0.0276731	-0.00453	0.999948
AGIWUR1698								AGIWUR1698	treatment	0	0.735003	0.05907	0.999948
AGIWUR1699								AGIWUR1699	treatment	0	0.406788	-0.05147	0.999948
AGIWUR1700								AGIWUR1700	treatment	0	0.0186604	0.00403	0.999948
AGIWUR1701								AGIWUR1701	treatment	0	0.52178	-0.08722	0.999948
AGIWUR1702								AGIWUR1702	treatment	0	0.117644	0.01939	0.999948
AGIWUR1703								AGIWUR1703	treatment	0	0.573978	-0.06933	0.999948
AGIWUR1704	X	4825003	4834905	+	WBGene00019957	R08E3.1	R08E3.1	AGIWUR1704	treatment	0	0.663741	-0.0809	0.999948
AGIWUR1705	III	13070756	13074697	+	WBGene00012717	Y39E4B.6	Y39E4B.6	AGIWUR1705	treatment	0	0.160245	-0.03287	0.999948
AGIWUR1706	I	12359942	12363416	+	WBGene00011653	oac-43	T09E11.4	AGIWUR1706	treatment	0	0.865409	-0.05038	0.999948
AGIWUR1707	IV	11803273	11804152	-	WBGene00010348	H01G02.1	H01G02.1	AGIWUR1707	treatment	0	0.14464	-0.03334	0.999948
AGIWUR1708	II	11497665	11499620	+	WBGene00007145	B0334.5	B0334.5	AGIWUR1708	treatment	0	0.601723	0.07202	0.999948
AGIWUR1709								AGIWUR1709	treatment	0	0.888202	-0.10391	0.999948
AGIWUR1710	IV	17265579	17266926	+	WBGene00006229	str-187	F26D10.8	AGIWUR1710	treatment	0	0.0485217	0.00616	0.999948
AGIWUR1711	I	12988223	12995475	+	WBGene00003753	nlp-15	CC4.2	AGIWUR1711	treatment	0	0.231035	0.02281	0.999948
AGIWUR1712	IV	12374709	12376121	-	WBGene00009212	F28D1.2	F28D1.2	AGIWUR1712	treatment	0	0.165098	0.03015	0.999948
AGIWUR1713	IV	2610408	2612435	+	WBGene00022101	Y69A2AR.32	Y69A2AR.32	AGIWUR1713	treatment	0	0.187297	-0.02631	0.999948
AGIWUR1714	II	3723378	3723896	+	WBGene00016708	C46E10.2	C46E10.2	AGIWUR1714	treatment	0	0.0905369	-0.01508	0.999948
AGIWUR1715	X	2221150	2226620	+	WBGene00020509	hex-1	T14F9.3	AGIWUR1715	treatment	0	0.0792442	-0.01411	0.999948
AGIWUR1716	II	109165	111429	+	WBGene00016806	C50D2.2	C50D2.2	AGIWUR1716	treatment	0	1.0425	-0.08363	0.999948
AGIWUR1717	I	5906662	5918229	+	WBGene00016418	hpo-27	C34G6.1	AGIWUR1717	treatment	0	0.783895	0.12868	0.999948
AGIWUR1718	I	8083583	8095574	+	WBGene00004378	rme-8	F18C12.2	AGIWUR1718	treatment	0	0.814169	0.09657	0.999948
AGIWUR1719								AGIWUR1719	treatment	0	0.864673	-0.06325	0.999948
AGIWUR1720	III	4922446	4930204	-	WBGene00004782	set-2	C26E6.9	AGIWUR1720	treatment	0	0.22567	-0.02081	0.999948
AGIWUR1721								AGIWUR1721	treatment	0	0.357952	-0.03702	0.999948
AGIWUR1722	I	13216605	13218867	-	WBGene00014239	ZK1225.5	ZK1225.5	AGIWUR1722	treatment	0	0.263703	-0.04355	0.999948
AGIWUR1723	III	2970677	2975785	-	WBGene00021917	Y55D5A.3	Y55D5A.3	AGIWUR1723	treatment	0	0.143534	-0.01586	0.999948
AGIWUR1724								AGIWUR1724	treatment	0	0.066714	0.0285	0.999948
AGIWUR1725	I	4645641	4646963	-	WBGene00004415	rpl-4	B0041.4	AGIWUR1725	treatment	0	0.924667	0.10153	0.999948
AGIWUR1726	V	3894961	3898208	+	WBGene00015898	sre-9	C17E7.3	AGIWUR1726	treatment	0	0.0960283	0.02744	0.999948
AGIWUR1727	II	9746316	9750454	+	WBGene00003785	nos-3	Y53C12B.3	AGIWUR1727	treatment	0	0.0742258	-0.01783	0.999948
AGIWUR1728	V	5545669	5548073	-	WBGene00015965	ugt-48	C18C4.3	AGIWUR1728	treatment	0	0.0837632	-0.01953	0.999948
AGIWUR1729	IV	5651087	5660523	-	WBGene00004804	skn-1	T19E7.2	AGIWUR1729	treatment	0	0.0079018	-0.00117	0.999948
AGIWUR1730	X	6238021	6239115	-	WBGene00015781	C14F11.6	C14F11.6	AGIWUR1730	treatment	0	1.0518	-0.2505	0.999948
AGIWUR1731	V	6624702	6626344	-	WBGene00004092	ppt-1	F44C4.5	AGIWUR1731	treatment	0	0.0318351	-0.0064	0.999948
AGIWUR1732	X	11294962	11296731	-	WBGene00002124	inx-2	F08G12.10	AGIWUR1732	treatment	0	0.0849147	0.01287	0.999948
AGIWUR1733	II	13083989	13091483	+	WBGene00013591	gcn-2	Y81G3A.3	AGIWUR1733	treatment	0	0.222217	0.01778	0.999948
AGIWUR1734								AGIWUR1734	treatment	0	0.687677	-0.08302	0.999948
AGIWUR1735								AGIWUR1735	treatment	0	0.284681	-0.03154	0.999948
AGIWUR1736	II	11444162	11445255	+	WBGene00012157	adbp-1	VW02B12L.4	AGIWUR1736	treatment	0	0.806495	-0.04492	0.999948
AGIWUR1737	I	1416586	1425201	+	WBGene00022369	Y92H12BR.3	Y92H12BR.3	AGIWUR1737	treatment	0	0.0580091	-0.01292	0.999948
AGIWUR1738								AGIWUR1738	treatment	0	0.0433613	0.0047	0.999948
AGIWUR1739	II	307545	313969	+	WBGene00019279	K01A2.4	K01A2.4	AGIWUR1739	treatment	0	0.0847875	0.00745	0.999948
AGIWUR1740								AGIWUR1740	treatment	0	0.117112	-0.01152	0.999948
AGIWUR1741								AGIWUR1741	treatment	0	0.331672	-0.07611	0.999948
AGIWUR1742								AGIWUR1742	treatment	0	0.0650311	-0.03138	0.999948
AGIWUR1743	III	587244	598117	-	WBGene00021906	Y55B1AR.2	Y55B1AR.2	AGIWUR1743	treatment	0	0.394528	0.0617	0.999948
AGIWUR1744	V	2893276	2895584	+	WBGene00005344	srh-127	F37B4.1	AGIWUR1744	treatment	0	0.188806	0.01295	0.999948
AGIWUR1745	X	8344700	8346408	-	WBGene00018885	drd-5	F55E10.6	AGIWUR1745	treatment	0	0.0475857	-0.01069	0.999948
AGIWUR1746	V	18750163	18750691	-	WBGene00206492	F11D11.21	F11D11.21	AGIWUR1746	treatment	0	0.0519285	0.00392	0.999948
AGIWUR1747								AGIWUR1747	treatment	0	0.205223	-0.04272	0.999948
AGIWUR1748								AGIWUR1748	treatment	0	0.19161	0.01262	0.999948
AGIWUR1749	IV	9324435	9327516	+	WBGene00009884	F49C12.15	F49C12.15	AGIWUR1749	treatment	0	0.0374274	-0.03386	0.999948
AGIWUR1750	III	2947091	2960574	+	WBGene00019157	H05C05.1	H05C05.1	AGIWUR1750	treatment	0	0.0112374	0.0029	0.999948
AGIWUR1751								AGIWUR1751	treatment	0	0.293015	0.03059	0.999948
AGIWUR1752	V	7242907	7247321	-	WBGene00015464	C05C8.7	C05C8.7	AGIWUR1752	treatment	0	0.0293465	0.00453	0.999948
AGIWUR1753	IV	5313405	5315525	+	WBGene00022705	ZK354.2	ZK354.2	AGIWUR1753	treatment	0	0.491066	-0.10279	0.999948
AGIWUR1754	V	4431791	4433185	-	WBGene00021627	Y47D7A.15	Y47D7A.15	AGIWUR1754	treatment	0	0.0356484	0.00393	0.999948
AGIWUR1755	V	7431822	7433160	+	WBGene00005825	srw-78	F18E3.9	AGIWUR1755	treatment	0	0.230434	0.03009	0.999948
AGIWUR1756	II	1736866	1738944	-	WBGene00018447	irld-9	F45C12.16	AGIWUR1756	treatment	0	0.271609	-0.02113	0.999948
AGIWUR1757	X	11420474	11433524	-	WBGene00002037	hum-4	F46C3.3	AGIWUR1757	treatment	0	0.220118	0.02065	0.999948
AGIWUR1758	II	2426372	2429944	-	WBGene00018355	ceh-86	F42G2.6	AGIWUR1758	treatment	0	0.827532	-0.09238	0.999948
AGIWUR1759	III	2743719	2746653	-	WBGene00022179	Y71H2AM.14	Y71H2AM.14	AGIWUR1759	treatment	0	0.119026	-0.0181	0.999948
AGIWUR1760	II	7580270	7583557	-	WBGene00018042	mks-3	F35D2.4	AGIWUR1760	treatment	0	0.013423	0.00233	0.999948
AGIWUR1761	II	913680	915219	+	WBGene00019924	fbxc-33	R07C3.8	AGIWUR1761	treatment	0	0.131918	-0.04229	0.999948
AGIWUR1762	II	8620397	8621978	-	WBGene00011924	T22C8.3	T22C8.3	AGIWUR1762	treatment	0	0.0821136	-0.02042	0.999948
AGIWUR1763	IV	13250648	13252311	-	WBGene00010440	ttr-51	JC8.8	AGIWUR1763	treatment	0	0.566628	-0.09813	0.999948
AGIWUR1764	V	7344061	7345234	+	WBGene00005450	srh-244	C03G6.9	AGIWUR1764	treatment	0	0.367299	-0.04596	0.999948
AGIWUR1765								AGIWUR1765	treatment	0	0.0679967	0.00966	0.999948
AGIWUR1766	IV	2614200	2617135	+	WBGene00022076	daao-1	Y69A2AR.5	AGIWUR1766	treatment	0	0.619152	-0.04417	0.999948
AGIWUR1767	IV	11957547	11959804	-	WBGene00006566	tgt-1	ZK829.6	AGIWUR1767	treatment	0	1.15996	-0.06395	0.999948
AGIWUR1768	IV	3151361	3155987	+	WBGene00020728	T23E1.1	T23E1.1	AGIWUR1768	treatment	0	0.401629	-0.03882	0.999948
AGIWUR1769	IV	1261272	1264622	+	WBGene00009526	clec-169	F38A1.14	AGIWUR1769	treatment	0	0.20127	0.03297	0.999948
AGIWUR1770	II	6736904	6741482	+	WBGene00020498	T14B4.1	T14B4.1	AGIWUR1770	treatment	0	0.314409	0.03462	0.999948
AGIWUR1771								AGIWUR1771	treatment	0	0.0446641	0.00374	0.999948
AGIWUR1772	V	19154106	19157674	+	WBGene00006639	tsp-13	Y39B6A.6	AGIWUR1772	treatment	0	0.0513074	-0.0099	0.999948
AGIWUR1773	IV	6217349	6219449	+	WBGene00016763	C49A9.9	C49A9.9	AGIWUR1773	treatment	0	0.24635	0.03537	0.999948
AGIWUR1774	IV	15455137	15471488	-	WBGene00013530	ntl-11	Y73F8A.25	AGIWUR1774	treatment	0	0.00655893	-0.00129	0.999948
AGIWUR1775	IV	13549605	13561729	-	WBGene00012875	Y45F10B.13	Y45F10B.13	AGIWUR1775	treatment	0	0.167638	-0.05871	0.999948
AGIWUR1776	II	9746316	9750454	+	WBGene00003785	nos-3	Y53C12B.3	AGIWUR1776	treatment	0	0.0637877	0.00953	0.999948
AGIWUR1777	I	13292506	13297555	+	WBGene00006595	top-1	M01E5.5	AGIWUR1777	treatment	0	0.0252621	0.00578	0.999948
AGIWUR1778								AGIWUR1778	treatment	0	0.306918	-0.04088	0.999948
AGIWUR1779	V	14299180	14299642	-	WBGene00008792	F14D7.5	F14D7.5	AGIWUR1779	treatment	0	0.49038	-0.04772	0.999948
AGIWUR1780	V	13310186	13312260	-	WBGene00008218	nasp-2	C50B6.2	AGIWUR1780	treatment	0	0.0948725	-0.02095	0.999948
AGIWUR1781	I	13658171	13659128	-	WBGene00012354	W09C5.8	W09C5.8	AGIWUR1781	treatment	0	0.219607	-0.0215	0.999948
AGIWUR1782	IV	7710045	7710826	+	WBGene00023487	mrps-24	F33D4.8	AGIWUR1782	treatment	0	1.1819	-0.1005	0.999948
AGIWUR1783								AGIWUR1783	treatment	0	0.0293381	-0.00522	0.999948
AGIWUR1784								AGIWUR1784	treatment	0	0.401178	-0.04067	0.999948
AGIWUR1785								AGIWUR1785	treatment	0	0.0500382	-0.00716	0.999948
AGIWUR1786								AGIWUR1786	treatment	0	0.126509	-0.02852	0.999948
AGIWUR1787								AGIWUR1787	treatment	0	0.417462	-0.06476	0.999948
AGIWUR1788								AGIWUR1788	treatment	0	0.584791	-0.06938	0.999948
AGIWUR1789	I	2880919	2883454	-	WBGene00022118	dnc-5	Y71F9AL.14	AGIWUR1789	treatment	0	0.397982	0.0475	0.999948
AGIWUR1790	III	7384033	7386132	+	WBGene00006542	tbp-1	T20B12.2	AGIWUR1790	treatment	0	0.0568115	-0.0084	0.999948
AGIWUR1791								AGIWUR1791	treatment	0	0.108776	-0.01621	0.999948
AGIWUR1792	IV	13009116	13035955	+	WBGene00003150	mbk-2	F49E11.1	AGIWUR1792	treatment	0	0.719138	-0.05643	0.999948
AGIWUR1793	V	7342156	7343838	+	WBGene00015396	nhr-148	C03G6.10	AGIWUR1793	treatment	0	0.00466386	0.00125	0.999948
AGIWUR1794	V	654727	655923	-	WBGene00005451	srh-245	F31F4.9	AGIWUR1794	treatment	0	0.234976	0.031	0.999948
AGIWUR1795	III	3903114	3907687	-	WBGene00014202	mmcm-1	ZK1058.1	AGIWUR1795	treatment	0	0.0190162	0.0033	0.999948
AGIWUR1796	IV	10003726	10005599	+	WBGene00005663	sars-1	C47E12.1	AGIWUR1796	treatment	0	0.247152	-0.0628	0.999948
AGIWUR1797	V	16502947	16503282	-	WBGene00044189	F36D3.14	F36D3.14	AGIWUR1797	treatment	0	0.913192	-0.09168	0.999948
AGIWUR1798	V	3813737	3831659	-	WBGene00019180	H10D18.5	H10D18.5	AGIWUR1798	treatment	0	0.200415	-0.02502	0.999948
AGIWUR1799	II	14060061	14060624	+	WBGene00012187	rpb-11	W01G7.3	AGIWUR1799	treatment	0	0.264311	-0.03652	0.999948
AGIWUR1800	X	8578585	8580104	-	WBGene00044780	F18E9.8	F18E9.8	AGIWUR1800	treatment	0	0.583984	-0.05621	0.999948
AGIWUR1801	II	9477867	9479536	+	WBGene00011848	chil-27	T19H5.3	AGIWUR1801	treatment	0	0.840041	-0.08608	0.999948
AGIWUR1802	V	16586742	16588528	-	WBGene00005820	srw-73	T03E6.6	AGIWUR1802	treatment	0	0.696378	-0.08516	0.999948
AGIWUR1803	I	8727214	8728497	-	WBGene00003925	pas-4	C36B1.4	AGIWUR1803	treatment	0	0.0859681	-0.01313	0.999948
AGIWUR1804	IV	8886528	8888602	+	WBGene00007495	C09G9.5	C09G9.5	AGIWUR1804	treatment	0	0.252719	-0.03405	0.999948
AGIWUR1805	IV	3735845	3738917	-	WBGene00021370	nape-2	Y37E11AR.3	AGIWUR1805	treatment	0	0.419819	-0.04566	0.999948
AGIWUR1806	V	2236162	2237937	+	WBGene00018413	cyp-33C4	F44C8.1	AGIWUR1806	treatment	0	0.152516	-0.02126	0.999948
AGIWUR1807								AGIWUR1807	treatment	0	0.147132	-0.01778	0.999948
AGIWUR1808	III	8254975	8257638	+	WBGene00017320	F09G8.5	F09G8.5	AGIWUR1808	treatment	0	0.795624	-0.11641	0.999948
AGIWUR1809								AGIWUR1809	treatment	0	0.0835965	-0.00858	0.999948
AGIWUR1810								AGIWUR1810	treatment	0	0.435304	-0.03912	0.999948
AGIWUR1811	IV	7675174	7696923	+	WBGene00002173	itr-1	F33D4.2	AGIWUR1811	treatment	0	0.16811	-0.02058	0.999948
AGIWUR1812	III	12191056	12202450	-	WBGene00003892	osm-12	Y75B8A.12	AGIWUR1812	treatment	0	1.08616	-0.12929	0.999948
AGIWUR1813	I	6425793	6428942	-	WBGene00018157	lron-6	F37E3.2	AGIWUR1813	treatment	0	0.491391	0.04679	0.999948
AGIWUR1814	II	7705536	7707483	-	WBGene00015207	B0495.8	B0495.8	AGIWUR1814	treatment	0	0.0924175	-0.01023	0.999948
AGIWUR1815	X	6331620	6332686	+	WBGene00000743	col-170	T10E10.6	AGIWUR1815	treatment	0	1.29101	-0.08209	0.999948
AGIWUR1816	V	18410758	18412987	-	WBGene00013949	ZK262.2	ZK262.2	AGIWUR1816	treatment	0	0.0777488	-0.0231	0.999948
AGIWUR1817	V	9401805	9406360	-	WBGene00018089	F36D4.4	F36D4.4	AGIWUR1817	treatment	0	0.0293826	-0.00479	0.999948
AGIWUR1818	X	1576637	1591296	+	WBGene00006955	wrt-9	B0344.2	AGIWUR1818	treatment	0	0.685655	-0.07596	0.999948
AGIWUR1819	X	10889041	10890556	-	WBGene00009816	F47B10.5	F47B10.5	AGIWUR1819	treatment	0	0.327149	-0.03808	0.999948
AGIWUR1820								AGIWUR1820	treatment	0	0.263419	0.04069	0.999948
AGIWUR1821	IV	11636648	11638208	+	WBGene00010232	F58B3.6	F58B3.6	AGIWUR1821	treatment	0	0.00503319	0.00066	0.999948
AGIWUR1822								AGIWUR1822	treatment	0	0.348346	0.12626	0.999948
AGIWUR1823	V	3987900	3988312	+	WBGene00003766	nlp-28	B0213.3	AGIWUR1823	treatment	0	0.425272	-0.11408	0.999948
AGIWUR1824	IV	15167800	15175536	-	WBGene00012744	Y40H7A.4	Y40H7A.4	AGIWUR1824	treatment	0	0.0925995	0.01218	0.999948
AGIWUR1825	V	8521503	8524555	+	WBGene00018480	otpl-7	F45F2.7	AGIWUR1825	treatment	0	0.632434	-0.03635	0.999948
AGIWUR1826	II	3290486	3290644	-	WBGene00044375	F39E9.14	F39E9.14	AGIWUR1826	treatment	0	0.158309	-0.01475	0.999948
AGIWUR1827	I	6317701	6320365	+	WBGene00017816	hrpk-1	F26B1.2	AGIWUR1827	treatment	0	0.270766	0.03661	0.999948
AGIWUR1828	III	4084003	4086636	-	WBGene00002202	kin-19	C03C10.1	AGIWUR1828	treatment	0	0.292316	0.13271	0.999948
AGIWUR1829	X	8528250	8531033	+	WBGene00001448	flp-5	C03G5.7	AGIWUR1829	treatment	0	0.291124	-0.02743	0.999948
AGIWUR1830	V	4896028	4897969	+	WBGene00020587	ugt-9	T19H12.1	AGIWUR1830	treatment	0	0.1279	-0.06989	0.999948
AGIWUR1831	V	7635769	7636882	+	WBGene00005107	srd-29	F07C4.3	AGIWUR1831	treatment	0	0.158189	-0.01962	0.999948
AGIWUR1832	IV	14464517	14469136	+	WBGene00010794	dld-1	LLC1.3	AGIWUR1832	treatment	0	0.826203	0.14879	0.999948
AGIWUR1833	IV	16293199	16293482	+	WBGene00045105	Y7A9C.11	Y7A9C.11	AGIWUR1833	treatment	0	0.0640681	-0.13447	0.999948
AGIWUR1834	X	6996873	7005575	-	WBGene00017157	tyra-2	F01E11.5	AGIWUR1834	treatment	0	0.750488	-0.051	0.999948
AGIWUR1835	IV	13059618	13060695	+	WBGene00009896	scl-3	F49E11.11	AGIWUR1835	treatment	0	0.12043	-0.04417	0.999948
AGIWUR1836								AGIWUR1836	treatment	0	0.0468539	-0.00341	0.999948
AGIWUR1837	X	3089496	3092457	+	WBGene00018701	pccb-1	F52E4.1	AGIWUR1837	treatment	0	0.240053	-0.03556	0.999948
AGIWUR1838	V	19460818	19462102	-	WBGene00045415	Y43F8B.15	Y43F8B.15	AGIWUR1838	treatment	0	0.02052	0.00244	0.999948
AGIWUR1839	I	11292662	11294197	-	WBGene00013181	Y53H1B.2	Y53H1B.2	AGIWUR1839	treatment	0	0.302303	-0.02672	0.999948
AGIWUR1840	I	8262039	8268990	+	WBGene00013959	ZK265.7	ZK265.7	AGIWUR1840	treatment	0	0.101641	-0.01319	0.999948
AGIWUR1841	II	8273543	8276231	-	WBGene00001571	gei-14	K01C8.5	AGIWUR1841	treatment	0	0.850336	-0.06898	0.999948
AGIWUR1842	I	12518787	12527906	+	WBGene00010770	K11D2.4	K11D2.4	AGIWUR1842	treatment	0	0.117675	0.01704	0.999948
AGIWUR1843	I	3925434	3927887	-	WBGene00020629	T20F5.7	T20F5.7	AGIWUR1843	treatment	0	1.05529	0.17207	0.999948
AGIWUR1844	IV	8492542	8494487	+	WBGene00005670	sru-7	C28C12.13	AGIWUR1844	treatment	0	0.197294	0.03123	0.999948
AGIWUR1845								AGIWUR1845	treatment	0	0.39651	-0.11098	0.999948
AGIWUR1846	II	10900042	10902204	-	WBGene00001626	gly-1	F44F4.6	AGIWUR1846	treatment	0	0.157872	-0.02702	0.999948
AGIWUR1847	III	8405874	8409406	+	WBGene00022697	cyy-1	ZK353.1	AGIWUR1847	treatment	0	0.00538886	-0.0013	0.999948
AGIWUR1848	IV	11470185	11473419	+	WBGene00007513	wht-2	C10C6.5	AGIWUR1848	treatment	0	0.554658	0.42926	0.999948
AGIWUR1849								AGIWUR1849	treatment	0	0.173268	0.05137	0.999948
AGIWUR1850	V	1482042	1484015	+	WBGene00016513	C38C3.4	C38C3.4	AGIWUR1850	treatment	0	0.220475	-0.02446	0.999948
AGIWUR1851	III	954291	954653	-	WBGene00050914	T12B5.15	T12B5.15	AGIWUR1851	treatment	0	0.164825	-0.07429	0.999948
AGIWUR1852	IV	543231	544086	-	WBGene00017276	F09C11.1	F09C11.1	AGIWUR1852	treatment	0	0.39991	-0.03163	0.999948
AGIWUR1853	V	6813700	6815016	+	WBGene00020529	T15B7.17	T15B7.17	AGIWUR1853	treatment	0	0.712088	-0.04973	0.999948
AGIWUR1854	V	11595919	11597096	+	WBGene00005972	srx-81	F43A11.5	AGIWUR1854	treatment	0	0.177554	-0.01595	0.999948
AGIWUR1855								AGIWUR1855	treatment	0	0.68502	0.11856	0.999948
AGIWUR1856	I	12486872	12490931	+	WBGene00004190	pars-2	T27F6.5	AGIWUR1856	treatment	0	0.195974	-0.03166	0.999948
AGIWUR1857								AGIWUR1857	treatment	0	0.453115	-0.02428	0.999948
AGIWUR1858								AGIWUR1858	treatment	0	0.207608	-0.04118	0.999948
AGIWUR1859	I	13190578	13191921	+	WBGene00045458	F17B5.8	F17B5.8	AGIWUR1859	treatment	0	0.017414	0.00189	0.999948
AGIWUR1860	I	388470	394415	-	WBGene00020090	R119.5	R119.5	AGIWUR1860	treatment	0	0.0484033	-0.01148	0.999948
AGIWUR1861	V	19485916	19486746	+	WBGene00050911	Y43F8B.18	Y43F8B.18	AGIWUR1861	treatment	0	0.0844039	0.01041	0.999948
AGIWUR1862	II	6251411	6252797	+	WBGene00004015	phb-2	T24H7.1	AGIWUR1862	treatment	0	0.147937	0.01091	0.999948
AGIWUR1863	IV	17393974	17395333	+	WBGene00005677	sru-14	T02D1.2	AGIWUR1863	treatment	0	0.72225	-0.05649	0.999948
AGIWUR1864	V	5263951	5265776	-	WBGene00015072	srt-69	B0238.8	AGIWUR1864	treatment	0	0.212256	-0.02732	0.999948
AGIWUR1865								AGIWUR1865	treatment	0	0.100663	-0.00982	0.999948
AGIWUR1866	II	14550913	14552476	+	WBGene00007316	nlp-41	C04H5.8	AGIWUR1866	treatment	0	0.385922	-0.0543	0.999948
AGIWUR1867								AGIWUR1867	treatment	0	0.192897	-0.01505	0.999948
AGIWUR1868								AGIWUR1868	treatment	0	0.0187013	-0.00264	0.999948
AGIWUR1869								AGIWUR1869	treatment	0	0.517154	-0.06457	0.999948
AGIWUR1870								AGIWUR1870	treatment	0	0.195483	0.01939	0.999948
AGIWUR1871								AGIWUR1871	treatment	0	0.0230252	0.00542	0.999948
AGIWUR1872								AGIWUR1872	treatment	0	0.84399	-0.06086	0.999948
AGIWUR1873								AGIWUR1873	treatment	0	0.0983467	-0.01673	0.999948
AGIWUR1874	III	1415152	1417188	-	WBGene00001236	elc-1	Y82E9BR.15	AGIWUR1874	treatment	0	0.409116	-0.06488	0.999948
AGIWUR1875	II	2878729	2884910	-	WBGene00022447	hpo-20	Y110A2AL.12	AGIWUR1875	treatment	0	0.735197	-0.03925	0.999948
AGIWUR1876	III	8139610	8144629	-	WBGene00015754	C14B9.8	C14B9.8	AGIWUR1876	treatment	0	0.298672	-0.03015	0.999948
AGIWUR1877								AGIWUR1877	treatment	0	0.0871922	0.0113	0.999948
AGIWUR1878	I	6206955	6211155	-	WBGene00020347	ech-1.2	T08B2.7	AGIWUR1878	treatment	0	0.635219	-0.08031	0.999948
AGIWUR1879	V	8207930	8213968	-	WBGene00019479	K07C11.7	K07C11.7	AGIWUR1879	treatment	0	0.147045	0.01655	0.999948
AGIWUR1880	IV	6582703	6585571	-	WBGene00018161	F38A5.2	F38A5.2	AGIWUR1880	treatment	0	0.0834666	0.02047	0.999948
AGIWUR1881	X	6346359	6347113	-	WBGene00015379	C03B1.9	C03B1.9	AGIWUR1881	treatment	0	0.514089	-0.0351	0.999948
AGIWUR1882	V	15191296	15191836	+	WBGene00013573	Y75B12B.11	Y75B12B.11	AGIWUR1882	treatment	0	0.381565	-0.0491	0.999948
AGIWUR1883								AGIWUR1883	treatment	0	0.650484	-0.10748	0.999948
AGIWUR1884								AGIWUR1884	treatment	0	1.17584	0.05921	0.999948
AGIWUR1885	I	12728137	12729870	+	WBGene00006889	pfd-3	T06G6.9	AGIWUR1885	treatment	0	0.405247	0.06673	0.999948
AGIWUR1886	IV	4357631	4359936	+	WBGene00005662	sars-2	W03B1.4	AGIWUR1886	treatment	0	0.341345	-0.03342	0.999948
AGIWUR1887								AGIWUR1887	treatment	0	0.212172	-0.03127	0.999948
AGIWUR1888	V	11527831	11541219	+	WBGene00009532	ccch-1	F38B7.1	AGIWUR1888	treatment	0	0.239192	-0.03268	0.999948
AGIWUR1889	II	11257081	11258506	+	WBGene00011465	T05B9.2	T05B9.2	AGIWUR1889	treatment	0	0.743913	-0.05288	0.999948
AGIWUR1890	V	13908133	13909513	-	WBGene00007365	C06B3.6	C06B3.6	AGIWUR1890	treatment	0	0.74044	-0.10104	0.999948
AGIWUR1891	I	9853658	9863492	+	WBGene00010731	K10C3.4	K10C3.4	AGIWUR1891	treatment	0	0.0377359	0.00885	0.999948
AGIWUR1892	X	8473723	8476176	-	WBGene00003613	nhr-14	T01B10.4	AGIWUR1892	treatment	0	0.988863	-0.07886	0.999948
AGIWUR1893	I	8664925	8666499	+	WBGene00009563	F39H2.3	F39H2.3	AGIWUR1893	treatment	0	0.135974	-0.01589	0.999948
AGIWUR1894	I	11423993	11426054	-	WBGene00007768	C27C7.5	C27C7.5	AGIWUR1894	treatment	0	0.36224	-0.04618	0.999948
AGIWUR1895	IV	6480521	6486971	+	WBGene00022231	tyr-6	Y73B6BL.1	AGIWUR1895	treatment	0	0.0463866	0.00456	0.999948
AGIWUR1896								AGIWUR1896	treatment	0	0.180046	-0.02424	0.999948
AGIWUR1897	V	2953193	2954289	+	WBGene00005873	srw-126	H05B21.1	AGIWUR1897	treatment	0	0.0731996	0.02228	0.999948
AGIWUR1898								AGIWUR1898	treatment	0	0.740094	-0.06076	0.999948
AGIWUR1899	V	5854848	5856414	-	WBGene00044544	F26F12.8	F26F12.8	AGIWUR1899	treatment	0	0.635309	-0.09213	0.999948
AGIWUR1900	V	13646884	13648397	-	WBGene00044200	H37A05.4	H37A05.4	AGIWUR1900	treatment	0	1.02919	-0.09014	0.999948
AGIWUR1901	V	17103410	17104627	-	WBGene00013940	nhr-248	ZK218.6	AGIWUR1901	treatment	0	0.134736	-0.0219	0.999948
AGIWUR1902								AGIWUR1902	treatment	0	0.380711	-0.0644	0.999948
AGIWUR1903	V	6107828	6114856	+	WBGene00017534	F17A9.2	F17A9.2	AGIWUR1903	treatment	0	0.2478	-0.01584	0.999948
AGIWUR1904								AGIWUR1904	treatment	0	0.861283	-0.0683	0.999948
AGIWUR1905								AGIWUR1905	treatment	0	0.344881	-0.10595	0.999948
AGIWUR1906	II	61302	64340	+	WBGene00016018	C23H3.2	C23H3.2	AGIWUR1906	treatment	0	0.0375595	-0.01645	0.999948
AGIWUR1907	V	1422796	1425794	-	WBGene00020017	R12A1.3	R12A1.3	AGIWUR1907	treatment	0	0.113578	-0.0272	0.999948
AGIWUR1908	X	9453959	9454660	+	WBGene00014142	ZK899.3	ZK899.3	AGIWUR1908	treatment	0	0.0650254	0.00999	0.999948
AGIWUR1909	X	2263176	2267472	-	WBGene00044701	AH9.6	AH9.6	AGIWUR1909	treatment	0	0.372745	-0.05892	0.999948
AGIWUR1910	X	377133	380605	-	WBGene00019863	R04A9.3	R04A9.3	AGIWUR1910	treatment	0	0.462156	-0.0396	0.999948
AGIWUR1911	IV	6040976	6074507	+	WBGene00019205	kcc-2	H16O14.1	AGIWUR1911	treatment	0	0.0951446	-0.01379	0.999948
AGIWUR1912	X	9168539	9169022	+	WBGene00044687	B0563.9	B0563.9	AGIWUR1912	treatment	0	0.854985	-0.07618	0.999948
AGIWUR1913	V	17063417	17064823	+	WBGene00005462	srh-256	F28B1.7	AGIWUR1913	treatment	0	0.220449	0.02728	0.999948
AGIWUR1914	V	1610263	1612747	+	WBGene00017503	nhr-177	F16B4.1	AGIWUR1914	treatment	0	1.70339	-0.06327	0.999948
AGIWUR1915	IV	2122797	2126038	+	WBGene00016024	glb-7	C23H5.2	AGIWUR1915	treatment	0	0.594351	-0.09602	0.999948
AGIWUR1916	II	5666291	5666850	+	WBGene00044392	C25H3.16	C25H3.16	AGIWUR1916	treatment	0	0.519727	-0.09325	0.999948
AGIWUR1917	IV	3438312	3439503	+	WBGene00001702	grd-13	W05E7.3	AGIWUR1917	treatment	0	0.111932	-0.09791	0.999948
AGIWUR1918	X	17248837	17250007	+	WBGene00020809	T25G12.1	T25G12.1	AGIWUR1918	treatment	0	0.0555234	-0.00568	0.999948
AGIWUR1919	I	5702156	5706838	+	WBGene00020556	pamn-1	T19B4.1	AGIWUR1919	treatment	0	0.279952	-0.02656	0.999948
AGIWUR1920	V	6280380	6281136	-	WBGene00019669	K12B6.4	K12B6.4	AGIWUR1920	treatment	0	0.156887	-0.0181	0.999948
AGIWUR1921	V	8467265	8468943	+	WBGene00020717	mrpl-4	T23B12.2	AGIWUR1921	treatment	0	0.47327	-0.04286	0.999948
AGIWUR1922	I	6369934	6386183	+	WBGene00001596	gld-2	ZC308.1	AGIWUR1922	treatment	0	0.572346	0.13959	0.999948
AGIWUR1923	V	1799726	1803143	-	WBGene00018114	srt-41	F36H9.6	AGIWUR1923	treatment	0	0.0775254	0.01031	0.999948
AGIWUR1924								AGIWUR1924	treatment	0	0.225665	-0.06692	0.999948
AGIWUR1925	II	709381	723699	+	WBGene00020171	T02H6.1	T02H6.1	AGIWUR1925	treatment	0	0.444076	0.04979	0.999948
AGIWUR1926	III	8916351	8917929	-	WBGene00000388	cdc-25.3	ZK637.11	AGIWUR1926	treatment	0	0.31438	-0.04184	0.999948
AGIWUR1927	X	7458293	7463736	-	WBGene00004949	sox-2	K08A8.2	AGIWUR1927	treatment	0	0.155184	0.00933	0.999948
AGIWUR1928								AGIWUR1928	treatment	0	1.3697	-0.09297	0.999948
AGIWUR1929	I	6457061	6458479	-	WBGene00004273	rab-10	T23H2.5	AGIWUR1929	treatment	0	0.13127	0.0133	0.999948
AGIWUR1930	III	2009302	2021589	-	WBGene00021439	ckr-2	Y39A3B.5	AGIWUR1930	treatment	0	0.0623653	0.0064	0.999948
AGIWUR1931	V	853436	855082	-	WBGene00019563	K09C6.9	K09C6.9	AGIWUR1931	treatment	0	0.486645	-0.09711	0.999948
AGIWUR1932								AGIWUR1932	treatment	0	0.0620035	0.02703	0.999948
AGIWUR1933	II	3250313	3250856	+	WBGene00015909	clec-124	C17F4.1	AGIWUR1933	treatment	0	1.22115	-0.20683	0.999948
AGIWUR1934	I	9095957	9100862	+	WBGene00003182	mef-2	W10D5.1	AGIWUR1934	treatment	0	0.426072	0.05989	0.999948
AGIWUR1935	I	4303930	4308244	+	WBGene00021628	Y47D9A.1	Y47D9A.1	AGIWUR1935	treatment	0	0.247129	-0.05744	0.999948
AGIWUR1936	II	11183075	11184807	-	WBGene00003046	lir-3	F37H8.1	AGIWUR1936	treatment	0	0.521941	-0.04871	0.999948
AGIWUR1937	III	11809118	11809561	+	WBGene00045211	C18D11.9	C18D11.9	AGIWUR1937	treatment	0	0.00424014	-0.00108	0.999948
AGIWUR1938	I	4790644	4792560	-	WBGene00006984	zig-7	F54D7.4	AGIWUR1938	treatment	0	0.469397	-0.0655	0.999948
AGIWUR1939	IV	4479693	4482764	-	WBGene00019720	M01H9.4	M01H9.4	AGIWUR1939	treatment	0	2.19618	-0.07492	0.999948
AGIWUR1940								AGIWUR1940	treatment	0	0.27761	0.04232	0.999948
AGIWUR1941	IV	8188904	8198951	-	WBGene00006957	wsp-1	C07G1.4	AGIWUR1941	treatment	0	0.0347658	0.01281	0.999948
AGIWUR1942	I	12968921	12970238	+	WBGene00001234	eif-6	C47B2.5	AGIWUR1942	treatment	0	0.3629	0.06189	0.999948
AGIWUR1943								AGIWUR1943	treatment	0	0.062386	-0.01821	0.999948
AGIWUR1944	X	3164525	3165650	+	WBGene00015789	syx-6	C15C7.1	AGIWUR1944	treatment	0	0.0324906	0.00467	0.999948
AGIWUR1945	V	12087234	12088931	+	WBGene00011095	gana-1	R07B7.11	AGIWUR1945	treatment	0	0.866818	-0.05383	0.999948
AGIWUR1946	II	13645781	13648850	+	WBGene00007838	fbxa-168	C31C9.4	AGIWUR1946	treatment	0	0.0766446	-0.02238	0.999948
AGIWUR1947	X	11965962	11969784	+	WBGene00008205	sams-1	C49F5.1	AGIWUR1947	treatment	0	0.818577	-0.04351	0.999948
AGIWUR1948	II	5864182	5867041	+	WBGene00018874	tag-234	F55C12.7	AGIWUR1948	treatment	0	0.390805	-0.06124	0.999948
AGIWUR1949	IV	3867147	3871842	+	WBGene00018144	F37C4.4	F37C4.4	AGIWUR1949	treatment	0	0.0379059	-0.00808	0.999948
AGIWUR1950	II	1702384	1703463	-	WBGene00019045	fbxb-47	F58E1.14	AGIWUR1950	treatment	0	0.0812535	0.02908	0.999948
AGIWUR1951	III	11388606	11393261	-	WBGene00003759	nlp-21	Y47D3B.2	AGIWUR1951	treatment	0	1.37824	-0.12389	0.999948
AGIWUR1952								AGIWUR1952	treatment	0	0.132789	0.00781	0.999948
AGIWUR1953	II	10457786	10462672	+	WBGene00014065	ZK673.11	ZK673.11	AGIWUR1953	treatment	0	0.598018	-0.04981	0.999948
AGIWUR1954								AGIWUR1954	treatment	0	0.0978321	-0.01696	0.999948
AGIWUR1955								AGIWUR1955	treatment	0	0.155971	-0.02286	0.999948
AGIWUR1956								AGIWUR1956	treatment	0	0.531282	-0.07656	0.999948
AGIWUR1957								AGIWUR1957	treatment	0	0.624143	-0.06043	0.999948
AGIWUR1958	III	4216764	4228108	-	WBGene00003401	mpk-1	F43C1.2	AGIWUR1958	treatment	0	0.0565873	0.01057	0.999948
AGIWUR1959	X	5849104	5851971	+	WBGene00021059	atat-2	W06B11.1	AGIWUR1959	treatment	0	0.0986591	-0.00871	0.999948
AGIWUR1960	V	4101867	4103893	+	WBGene00005624	srj-40	F38H12.2	AGIWUR1960	treatment	0	0.126803	-0.01666	0.999948
AGIWUR1961	IV	5667525	5669583	-	WBGene00044500	T19E7.6	T19E7.6	AGIWUR1961	treatment	0	0.779207	-0.09513	0.999948
AGIWUR1962	X	7194564	7198291	+	WBGene00001025	dnj-7	C55B6.2	AGIWUR1962	treatment	0	0.0593232	0.01398	0.999948
AGIWUR1963	III	12915118	12918675	-	WBGene00012554	Y37D8A.16	Y37D8A.16	AGIWUR1963	treatment	0	0.747927	-0.08324	0.999948
AGIWUR1964	X	2559727	2564147	-	WBGene00018718	F52H2.6	F52H2.6	AGIWUR1964	treatment	0	0.0539456	0.01358	0.999948
AGIWUR1965	IV	8107766	8112241	-	WBGene00021539	Y42H9AR.4	Y42H9AR.4	AGIWUR1965	treatment	0	0.980057	0.0702	0.999948
AGIWUR1966								AGIWUR1966	treatment	0	0.0632736	-0.01369	0.999948
AGIWUR1967	IV	16247431	16251790	+	WBGene00009535	F38C2.1	F38C2.1	AGIWUR1967	treatment	0	0.0898151	0.01499	0.999948
AGIWUR1968								AGIWUR1968	treatment	0	0.306168	0.01718	0.999948
AGIWUR1969	IV	7628206	7629042	-	WBGene00018470	F45E4.5	F45E4.5	AGIWUR1969	treatment	0	0.0604988	-0.01829	0.999948
AGIWUR1970	I	13756730	13771773	+	WBGene00012389	Y6B3B.4	Y6B3B.4	AGIWUR1970	treatment	0	0.493301	-0.03299	0.999948
AGIWUR1971	III	4418343	4419167	-	WBGene00011115	R07E5.7	R07E5.7	AGIWUR1971	treatment	0	0.415542	-0.03946	0.999948
AGIWUR1972	V	20289939	20294488	-	WBGene00013834	clec-261	ZC15.6	AGIWUR1972	treatment	0	1.10223	-0.09702	0.999948
AGIWUR1973	II	4004885	4016072	+	WBGene00019487	ephx-1	K07D4.7	AGIWUR1973	treatment	0	0.107345	-0.01698	0.999948
AGIWUR1974	II	3737334	3738282	+	WBGene00017404	F12E12.3	F12E12.3	AGIWUR1974	treatment	0	0.376329	-0.05889	0.999948
AGIWUR1975	IV	8449353	8451771	-	WBGene00020139	T01B11.2	T01B11.2	AGIWUR1975	treatment	0	0.506879	-0.09708	0.999948
AGIWUR1976	II	8927741	8929820	+	WBGene00000378	cct-2	T21B10.7	AGIWUR1976	treatment	0	0.301408	-0.05549	0.999948
AGIWUR1977	IV	11372991	11377627	+	WBGene00010351	cbd-1	H02I12.1	AGIWUR1977	treatment	0	0.76348	0.1088	0.999948
AGIWUR1978	IV	5874559	5875659	-	WBGene00005731	srv-20	H04M03.7	AGIWUR1978	treatment	0	0.094936	-0.02081	0.999948
AGIWUR1979								AGIWUR1979	treatment	0	0.244038	-0.03383	0.999948
AGIWUR1980	I	10728959	10730287	-	WBGene00015022	B0205.8	B0205.8	AGIWUR1980	treatment	0	0.61691	-0.07978	0.999948
AGIWUR1981	II	6197180	6198308	+	WBGene00016244	C30B5.2	C30B5.2	AGIWUR1981	treatment	0	0.34097	-0.0281	0.999948
AGIWUR1982	I	14828200	14829594	+	WBGene00005840	srw-93	F32A7.2	AGIWUR1982	treatment	0	0.751034	-0.05542	0.999948
AGIWUR1983	V	5863984	5865149	-	WBGene00017836	F26F12.5	F26F12.5	AGIWUR1983	treatment	0	0.0759854	-0.02757	0.999948
AGIWUR1984	I	1851681	1852280	-	WBGene00044897	M01D7.9	M01D7.9	AGIWUR1984	treatment	0	0.0172061	0.0023	0.999948
AGIWUR1985	V	11602294	11604563	-	WBGene00000983	dhs-20	F35B12.2	AGIWUR1985	treatment	0	0.187643	-0.07421	0.999948
AGIWUR1986								AGIWUR1986	treatment	0	0.0427888	0.01712	0.999948
AGIWUR1987								AGIWUR1987	treatment	0	0.725005	-0.08765	0.999948
AGIWUR1988	V	13961265	13961977	-	WBGene00011193	algn-13	R10D12.12	AGIWUR1988	treatment	0	0.412807	-0.03567	0.999948
AGIWUR1989	I	9004513	9008708	-	WBGene00009479	fcp-1	F36F2.6	AGIWUR1989	treatment	0	0.0959666	0.00939	0.999948
AGIWUR1990								AGIWUR1990	treatment	0	0.187234	-0.0329	0.999948
AGIWUR1991	I	11909366	11910104	-	WBGene00011155	R09B3.2	R09B3.2	AGIWUR1991	treatment	0	0.0814784	-0.01643	0.999948
AGIWUR1992	V	10183284	10184446	+	WBGene00014105	ZK856.4	ZK856.4	AGIWUR1992	treatment	0	0.0567641	-0.00884	0.999948
AGIWUR1993	III	1401946	1403460	+	WBGene00044761	pals-19	Y82E9BR.23	AGIWUR1993	treatment	0	0.621201	-0.06287	0.999948
AGIWUR1994	I	8973066	8974575	-	WBGene00050880	F32H2.12	F32H2.12	AGIWUR1994	treatment	0	0.0805342	-0.01657	0.999948
AGIWUR1995	I	8905644	8916805	-	WBGene00011629	T08G11.1	T08G11.1	AGIWUR1995	treatment	0	0.27153	-0.01287	0.999948
AGIWUR1996	X	7143918	7151235	-	WBGene00016913	lam-2	C54D1.5	AGIWUR1996	treatment	0	0.115471	0.01586	0.999948
AGIWUR1997	II	12516753	12517858	-	WBGene00005291	srh-70	T21B4.9	AGIWUR1997	treatment	0	0.298359	0.02299	0.999948
AGIWUR1998	III	12769564	12771594	+	WBGene00005752	srw-5	ZC482.9	AGIWUR1998	treatment	0	0.176172	0.01985	0.999948
AGIWUR1999	II	5359552	5372122	+	WBGene00017284	sec-6	F09E5.5	AGIWUR1999	treatment	0	0.281933	-0.02387	0.999948
[truncated: 404,981+ more rows]

## Sheet: Supplemental Table 2
SpotID	gene_WBID
AGIWUR33	WBGene00011796
AGIWUR45	WBGene00008157
AGIWUR99	WBGene00011624
AGIWUR131	WBGene00004134
AGIWUR143	WBGene00017263
AGIWUR144	WBGene00004339
AGIWUR145	WBGene00018954
AGIWUR153	WBGene00007806
AGIWUR189	WBGene00016201
AGIWUR204	WBGene00015148
AGIWUR221	WBGene00016457
AGIWUR230	WBGene00018027
AGIWUR244	WBGene00022747
AGIWUR267	WBGene00045414
AGIWUR273	WBGene00003879
AGIWUR293	WBGene00003576
AGIWUR300	WBGene00016712
AGIWUR373	WBGene00006948
AGIWUR390	WBGene00018219
AGIWUR391	WBGene00003681
AGIWUR403	WBGene00002221
AGIWUR411	WBGene00044011
AGIWUR442	WBGene00019738
AGIWUR456	WBGene00001714
AGIWUR474	WBGene00044070
AGIWUR519	WBGene00002136
AGIWUR545	WBGene00011999
AGIWUR555	WBGene00011949
AGIWUR560	WBGene00015791
AGIWUR564	WBGene00019922
AGIWUR566	WBGene00001430
AGIWUR573	WBGene00011590
AGIWUR575	WBGene00044200
AGIWUR576	WBGene00001163
AGIWUR588	WBGene00001164
AGIWUR692	WBGene00019606
AGIWUR694	WBGene00015312
AGIWUR700	WBGene00001719
AGIWUR722	WBGene00006948
AGIWUR735	WBGene00044107
AGIWUR786	WBGene00001059
AGIWUR790	WBGene00045276
AGIWUR825	WBGene00008565
AGIWUR885	WBGene00009889
AGIWUR895	WBGene00012163
AGIWUR910	WBGene00009035
AGIWUR957	WBGene00000620
AGIWUR973	WBGene00015083
AGIWUR977	WBGene00010968
AGIWUR1041	WBGene00002065
AGIWUR1048	WBGene00003522
AGIWUR1082	WBGene00011624
AGIWUR1091	WBGene00006619
AGIWUR1125	WBGene00002110
AGIWUR1129	WBGene00011388
AGIWUR1132	WBGene00050914
AGIWUR1156	WBGene00007999
AGIWUR1161	WBGene00013086
AGIWUR1162	WBGene00003847
AGIWUR1177	WBGene00021661
AGIWUR1218	WBGene00012939
AGIWUR1232	WBGene00021213
AGIWUR1269	WBGene00019756
AGIWUR1280	WBGene00012728
AGIWUR1289	WBGene00007262
AGIWUR1303	WBGene00003075
AGIWUR1332	WBGene00010354
AGIWUR1347	WBGene00044163
AGIWUR1373	WBGene00022292
AGIWUR1380	WBGene00003539
AGIWUR1385	WBGene00013535
AGIWUR1437	WBGene00022517
AGIWUR1578	WBGene00045305
AGIWUR1591	WBGene00011235
AGIWUR1624	WBGene00003837
AGIWUR1639	WBGene00005832
AGIWUR1652	WBGene00012433
AGIWUR1692	WBGene00015393
AGIWUR1693	WBGene00017584
AGIWUR1730	WBGene00015781
AGIWUR1732	WBGene00002124
AGIWUR1752	WBGene00015464
AGIWUR1758	WBGene00018355
AGIWUR1780	WBGene00008218
AGIWUR1815	WBGene00000743
AGIWUR1819	WBGene00009816
AGIWUR1841	WBGene00001571
AGIWUR1851	WBGene00050914
AGIWUR1859	WBGene00045458
AGIWUR1900	WBGene00044200
AGIWUR1917	WBGene00001702
AGIWUR1926	WBGene00000388
AGIWUR1949	WBGene00018144
AGIWUR1977	WBGene00010351
AGIWUR2009	WBGene00044436
AGIWUR2022	WBGene00008641
AGIWUR2028	WBGene00001819
AGIWUR2061	WBGene00006562
AGIWUR2066	WBGene00020461
AGIWUR2104	WBGene00004998
AGIWUR2105	WBGene00009997
AGIWUR2110	WBGene00004992
AGIWUR2175	WBGene00017212
AGIWUR2184	WBGene00012301
AGIWUR2213	WBGene00015083
AGIWUR2244	WBGene00045024
AGIWUR2259	WBGene00017998
AGIWUR2309	WBGene00018937
AGIWUR2317	WBGene00020948
AGIWUR2335	WBGene00021852
AGIWUR2350	WBGene00019313
AGIWUR2397	WBGene00007552
AGIWUR2414	WBGene00001855
AGIWUR2427	WBGene00003527
AGIWUR2460	WBGene00017541
AGIWUR2468	WBGene00002983
AGIWUR2513	WBGene00017143
AGIWUR2515	WBGene00008655
AGIWUR2533	WBGene00003762
AGIWUR2537	WBGene00010621
AGIWUR2632	WBGene00000882
AGIWUR2658	WBGene00018948
AGIWUR2668	WBGene00020761
AGIWUR2671	WBGene00007978
AGIWUR2682	WBGene00015335
AGIWUR2691	WBGene00012942
AGIWUR2701	WBGene00008824
AGIWUR2706	WBGene00015339
AGIWUR2713	WBGene00011594
AGIWUR2722	WBGene00023416
AGIWUR2730	WBGene00003547
AGIWUR2739	WBGene00020375
AGIWUR2751	WBGene00011352
AGIWUR2771	WBGene00004352
AGIWUR2812	WBGene00011625
AGIWUR2814	WBGene00000913
AGIWUR2826	WBGene00022292
AGIWUR2842	WBGene00001429
AGIWUR2848	WBGene00000745
AGIWUR2874	WBGene00003499
AGIWUR2928	WBGene00019545
AGIWUR2952	WBGene00013383
AGIWUR2962	WBGene00016069
AGIWUR2966	WBGene00009834
AGIWUR2976	WBGene00002214
AGIWUR2993	WBGene00003847
AGIWUR2996	WBGene00017841
AGIWUR3003	WBGene00022558
AGIWUR3025	WBGene00000301
AGIWUR3028	WBGene00008394
AGIWUR3038	WBGene00011762
AGIWUR3046	WBGene00021005
AGIWUR3066	WBGene00000969
AGIWUR3071	WBGene00016457
AGIWUR3094	WBGene00006949
AGIWUR3095	WBGene00007836
AGIWUR3097	WBGene00044641
AGIWUR3107	WBGene00020670
AGIWUR3108	WBGene00001758
AGIWUR3115	WBGene00011831
AGIWUR3121	WBGene00011153
AGIWUR3126	WBGene00000465
AGIWUR3135	WBGene00016664
AGIWUR3140	WBGene00008535
AGIWUR3176	WBGene00044803
AGIWUR3177	WBGene00003576
AGIWUR3206	WBGene00044490
AGIWUR3220	WBGene00044107
AGIWUR3239	WBGene00016596
AGIWUR3280	WBGene00006928
AGIWUR3295	WBGene00019011
AGIWUR3344	WBGene00017297
AGIWUR3353	WBGene00009816
AGIWUR3360	WBGene00009816
AGIWUR3374	WBGene00019090
AGIWUR3379	WBGene00013931
AGIWUR3394	WBGene00006996
AGIWUR3399	WBGene00044445
AGIWUR3406	WBGene00015300
AGIWUR3407	WBGene00014915
AGIWUR3422	WBGene00045024
AGIWUR3444	WBGene00015613
AGIWUR3463	WBGene00004208
AGIWUR3474	WBGene00044571
AGIWUR3484	WBGene00000752
AGIWUR3489	WBGene00044163
AGIWUR3490	WBGene00008823
AGIWUR3503	WBGene00003912
AGIWUR3540	WBGene00044533
AGIWUR3559	WBGene00008376
AGIWUR3573	WBGene00012796
AGIWUR3582	WBGene00008875
AGIWUR3588	WBGene00020670
AGIWUR3590	WBGene00022669
AGIWUR3626	WBGene00003526
AGIWUR3675	WBGene00044011
AGIWUR3679	WBGene00011986
AGIWUR3682	WBGene00020652
AGIWUR3684	WBGene00010509
AGIWUR3688	WBGene00002118
AGIWUR3698	WBGene00014244
AGIWUR3709	WBGene00016169
AGIWUR3724	WBGene00022383
AGIWUR3725	WBGene00010296
AGIWUR3774	WBGene00000479
AGIWUR3784	WBGene00045396
AGIWUR3794	WBGene00003485
AGIWUR3801	WBGene00011980
AGIWUR3831	WBGene00021605
AGIWUR3834	WBGene00017886
AGIWUR3850	WBGene00006996
AGIWUR3853	WBGene00010505
AGIWUR3872	WBGene00044163
AGIWUR3880	WBGene00016822
AGIWUR3883	WBGene00044163
AGIWUR3899	WBGene00007578
AGIWUR3911	WBGene00045024
AGIWUR3913	WBGene00022577
AGIWUR3923	WBGene00009528
AGIWUR3931	WBGene00001595
AGIWUR3963	WBGene00009035
AGIWUR3984	WBGene00045394
AGIWUR3985	WBGene00010851
AGIWUR4017	WBGene00008447
AGIWUR4023	WBGene00000685
AGIWUR4062	WBGene00008605
AGIWUR4094	WBGene00008803
AGIWUR4098	WBGene00001023
AGIWUR4099	WBGene00000479
AGIWUR4180	WBGene00010051
AGIWUR4188	WBGene00022789
AGIWUR4217	WBGene00007150
AGIWUR4228	WBGene00000752
AGIWUR4240	WBGene00016421
AGIWUR4242	WBGene00007797
AGIWUR4245	WBGene00045414
AGIWUR4318	WBGene00020487
AGIWUR4342	WBGene00001069
AGIWUR4354	WBGene00020156
AGIWUR4393	WBGene00020283
AGIWUR4426	WBGene00016481
AGIWUR4450	WBGene00000465
AGIWUR4467	WBGene00014055
AGIWUR4472	WBGene00022296
AGIWUR4486	WBGene00044436
AGIWUR4489	WBGene00017998
AGIWUR4498	WBGene00008875
AGIWUR4510	WBGene00017696
AGIWUR4512	WBGene00009158
AGIWUR4539	WBGene00006952
AGIWUR4555	WBGene00018591
AGIWUR4578	WBGene00017548
AGIWUR4601	WBGene00011462
AGIWUR4624	WBGene00001786
AGIWUR4630	WBGene00018515
AGIWUR4643	WBGene00015339
AGIWUR4656	WBGene00044395
AGIWUR4660	WBGene00045394
AGIWUR4663	WBGene00000745
AGIWUR4668	WBGene00013901
AGIWUR4700	WBGene00021963
AGIWUR4741	WBGene00017998
AGIWUR4745	WBGene00044724
AGIWUR4757	WBGene00020846
AGIWUR4786	WBGene00022146
AGIWUR4804	WBGene00018057
AGIWUR4842	WBGene00004027
AGIWUR4849	WBGene00007262
AGIWUR4858	WBGene00022292
AGIWUR4941	WBGene00007985
AGIWUR4950	WBGene00017258
AGIWUR4957	WBGene00004816
AGIWUR4989	WBGene00003542
AGIWUR5048	WBGene00012212
AGIWUR5052	WBGene00019082
AGIWUR5060	WBGene00020208
AGIWUR5068	WBGene00012939
AGIWUR5069	WBGene00010467
AGIWUR5090	WBGene00015912
AGIWUR5095	WBGene00004041
AGIWUR5126	WBGene00008875
AGIWUR5135	WBGene00011464
AGIWUR5139	WBGene00009006
AGIWUR5159	WBGene00007343
AGIWUR5183	WBGene00005016
AGIWUR5186	WBGene00003539
AGIWUR5189	WBGene00001072
AGIWUR5246	WBGene00016695
AGIWUR5276	WBGene00012257
AGIWUR5290	WBGene00016485
AGIWUR5305	WBGene00008376
AGIWUR5360	WBGene00013171
AGIWUR5382	WBGene00001389
AGIWUR5409	WBGene00022517
AGIWUR5420	WBGene00002393
AGIWUR5466	WBGene00045024
AGIWUR5494	WBGene00023416
AGIWUR5575	WBGene00020461
AGIWUR5699	WBGene00001430
AGIWUR5705	WBGene00018656
AGIWUR5722	WBGene00006546
AGIWUR5723	WBGene00009007
AGIWUR5732	WBGene00014055
AGIWUR5769	WBGene00011282
AGIWUR5793	WBGene00019011
AGIWUR5816	WBGene00018991
AGIWUR5819	WBGene00015148
AGIWUR5835	WBGene00007210
AGIWUR5852	WBGene00008176
AGIWUR5865	WBGene00013380
AGIWUR5892	WBGene00017429
AGIWUR5897	WBGene00014009
AGIWUR5907	WBGene00002072
AGIWUR5991	WBGene00009007
AGIWUR5999	WBGene00017297
AGIWUR6035	WBGene00044663
AGIWUR6040	WBGene00016866
AGIWUR6041	WBGene00016146
AGIWUR6076	WBGene00016822
AGIWUR6086	WBGene00009982
AGIWUR6106	WBGene00019628
AGIWUR6123	WBGene00017258
AGIWUR6143	WBGene00044665
AGIWUR6160	WBGene00044371
AGIWUR6169	WBGene00003534
AGIWUR6177	WBGene00013331
AGIWUR6188	WBGene00008511
AGIWUR6207	WBGene00010808
AGIWUR6234	WBGene00018031
AGIWUR6250	WBGene00045396
AGIWUR6255	WBGene00001110
AGIWUR6271	WBGene00017269
AGIWUR6303	WBGene00000301
AGIWUR6310	WBGene00022504
AGIWUR6356	WBGene00010968
AGIWUR6360	WBGene00009218
AGIWUR6370	WBGene00044662
AGIWUR6375	WBGene00001430
AGIWUR6431	WBGene00003154
AGIWUR6447	WBGene00010621
AGIWUR6473	WBGene00004086
AGIWUR6485	WBGene00017538
AGIWUR6486	WBGene00012596
AGIWUR6491	WBGene00017998
AGIWUR6510	WBGene00015019
AGIWUR6528	WBGene00010321
AGIWUR6544	WBGene00016022
AGIWUR6605	WBGene00044535
AGIWUR6608	WBGene00009035
AGIWUR6619	WBGene00015061
AGIWUR6629	WBGene00000399
AGIWUR6649	WBGene00003837
AGIWUR6664	WBGene00000608
AGIWUR6676	WBGene00044463
AGIWUR6683	WBGene00045387
AGIWUR6711	WBGene00012942
AGIWUR6721	WBGene00006974
AGIWUR6744	WBGene00022505
AGIWUR6795	WBGene00044163
AGIWUR6825	WBGene00012255
AGIWUR6850	WBGene00001852
AGIWUR6911	WBGene00008449
AGIWUR6916	WBGene00008393
AGIWUR6933	WBGene00020148
AGIWUR6962	WBGene00000465
AGIWUR7012	WBGene00003987
AGIWUR7014	WBGene00018937
AGIWUR7021	WBGene00017658
AGIWUR7044	WBGene00004219
AGIWUR7074	WBGene00007420
AGIWUR7075	WBGene00008378
AGIWUR7089	WBGene00000882
AGIWUR7090	WBGene00016823
AGIWUR7094	WBGene00175027
AGIWUR7096	WBGene00017413
AGIWUR7106	WBGene00004025
AGIWUR7120	WBGene00011691
AGIWUR7138	WBGene00006926
AGIWUR7149	WBGene00007643
AGIWUR7183	WBGene00004208
AGIWUR7204	WBGene00020670
AGIWUR7243	WBGene00044488
AGIWUR7263	WBGene00001389
AGIWUR7288	WBGene00011124
AGIWUR7299	WBGene00021730
AGIWUR7300	WBGene00011077
AGIWUR7306	WBGene00044163
AGIWUR7337	WBGene00003520
AGIWUR7351	WBGene00016659
AGIWUR7368	WBGene00006974
AGIWUR7373	WBGene00044169
AGIWUR7385	WBGene00008605
AGIWUR7399	WBGene00012650
AGIWUR7417	WBGene00014039
AGIWUR7423	WBGene00010501
AGIWUR7466	WBGene00013585
AGIWUR7472	WBGene00016303
AGIWUR7478	WBGene00009964
AGIWUR7500	WBGene00016457
AGIWUR7503	WBGene00019591
AGIWUR7520	WBGene00019609
AGIWUR7560	WBGene00017991
AGIWUR7563	WBGene00017297
AGIWUR7580	WBGene00010464
AGIWUR7583	WBGene00019609
AGIWUR7599	WBGene00003547
AGIWUR7611	WBGene00009710
AGIWUR7670	WBGene00003522
AGIWUR7675	WBGene00018252
AGIWUR7679	WBGene00001072
AGIWUR7683	WBGene00007578
AGIWUR7686	WBGene00004798
AGIWUR7691	WBGene00001595
AGIWUR7694	WBGene00020873
AGIWUR7706	WBGene00008535
AGIWUR7738	WBGene00011980
AGIWUR7747	WBGene00020362
AGIWUR7753	WBGene00010573
AGIWUR7774	WBGene00001064
AGIWUR7787	WBGene00004086
AGIWUR7788	WBGene00045419
AGIWUR7806	WBGene00019756
AGIWUR7831	WBGene00022230
AGIWUR7835	WBGene00011350
AGIWUR7842	WBGene00006940
AGIWUR7846	WBGene00008844
AGIWUR7864	WBGene00018027
AGIWUR7887	WBGene00016106
AGIWUR7893	WBGene00011475
AGIWUR7897	WBGene00004078
AGIWUR7910	WBGene00016712
AGIWUR7937	WBGene00001059
AGIWUR7939	WBGene00009656
AGIWUR7956	WBGene00016664
AGIWUR7971	WBGene00004230
AGIWUR7979	WBGene00019855
AGIWUR7986	WBGene00013719
AGIWUR7995	WBGene00018013
AGIWUR7998	WBGene00013567
AGIWUR8054	WBGene00016163
AGIWUR8062	WBGene00003155
AGIWUR8090	WBGene00012942
AGIWUR8100	WBGene00011757
AGIWUR8102	WBGene00009035
AGIWUR8129	WBGene00017535
AGIWUR8135	WBGene00044371
AGIWUR8154	WBGene00000099
AGIWUR8179	WBGene00015103
AGIWUR8198	WBGene00022018
AGIWUR8233	WBGene00009946
AGIWUR8250	WBGene00044445
AGIWUR8252	WBGene00001607
AGIWUR8258	WBGene00011838
AGIWUR8266	WBGene00009791
AGIWUR8288	WBGene00013965
AGIWUR8368	WBGene00015464
AGIWUR8375	WBGene00020837
AGIWUR8389	WBGene00012796
AGIWUR8398	WBGene00010968
AGIWUR8413	WBGene00023416
AGIWUR8414	WBGene00006584
AGIWUR8419	WBGene00015795
AGIWUR8433	WBGene00021975
AGIWUR8462	WBGene00008959
AGIWUR8490	WBGene00014097
AGIWUR8500	WBGene00020434
AGIWUR8508	WBGene00015752
AGIWUR8538	WBGene00000932
AGIWUR8539	WBGene00022820
AGIWUR8554	WBGene00044623
AGIWUR8564	WBGene00010673
AGIWUR8575	WBGene00003681
AGIWUR8594	WBGene00022287
AGIWUR8613	WBGene00017658
AGIWUR8615	WBGene00002072
AGIWUR8630	WBGene00003847
AGIWUR8631	WBGene00010051
AGIWUR8633	WBGene00015083
AGIWUR8636	WBGene00014244
AGIWUR8639	WBGene00020588
AGIWUR8644	WBGene00002127
AGIWUR8659	WBGene00008495
AGIWUR8660	WBGene00016130
AGIWUR8675	WBGene00013352
AGIWUR8694	WBGene00021781
AGIWUR8703	WBGene00022854
AGIWUR8721	WBGene00007836
AGIWUR8753	WBGene00001701
AGIWUR8793	WBGene00016247
AGIWUR8805	WBGene00017452
AGIWUR8814	WBGene00021966
AGIWUR8815	WBGene00003542
AGIWUR8817	WBGene00001169
AGIWUR8820	WBGene00020588
AGIWUR8837	WBGene00006930
AGIWUR8843	WBGene00011945
AGIWUR8845	WBGene00044526
AGIWUR8850	WBGene00003155
AGIWUR8892	WBGene00012900
AGIWUR8899	WBGene00001072
AGIWUR8902	WBGene00013535
AGIWUR8904	WBGene00017716
AGIWUR8949	WBGene00001595
AGIWUR8951	WBGene00019318
AGIWUR8957	WBGene00020670
AGIWUR8986	WBGene00003912
AGIWUR8997	WBGene00001430
AGIWUR9011	WBGene00022747
AGIWUR9014	WBGene00008500
AGIWUR9024	WBGene00011762
AGIWUR9050	WBGene00020218
AGIWUR9055	WBGene00016201
AGIWUR9102	WBGene00013352
AGIWUR9110	WBGene00044081
AGIWUR9139	WBGene00022103
AGIWUR9166	WBGene00016822
AGIWUR9208	WBGene00001984
AGIWUR9218	WBGene00013514
AGIWUR9220	WBGene00006949
AGIWUR9246	WBGene00001072
AGIWUR9254	WBGene00018438
AGIWUR9275	WBGene00013180
AGIWUR9286	WBGene00008851
AGIWUR9290	WBGene00007521
AGIWUR9307	WBGene00007262
AGIWUR9340	WBGene00010084
AGIWUR9346	WBGene00009163
AGIWUR9366	WBGene00003499
AGIWUR9372	WBGene00003395
AGIWUR9403	WBGene00020554
AGIWUR9420	WBGene00007459
AGIWUR9438	WBGene00010742
AGIWUR9454	WBGene00016822
AGIWUR9460	WBGene00003534
AGIWUR9478	WBGene00013881
AGIWUR9499	WBGene00045387
AGIWUR9500	WBGene00003499
AGIWUR9512	WBGene00019184
AGIWUR9546	WBGene00008511
AGIWUR9567	WBGene00019606
AGIWUR9599	WBGene00008559
AGIWUR9615	WBGene00045184
AGIWUR9643	WBGene00011235
AGIWUR9651	WBGene00017548
AGIWUR9701	WBGene00000465
AGIWUR9702	WBGene00007278
AGIWUR9712	WBGene00044371
AGIWUR9752	WBGene00010467
AGIWUR9757	WBGene00045494
AGIWUR9758	WBGene00004216
AGIWUR9770	WBGene00014183
AGIWUR9781	WBGene00011676
AGIWUR9808	WBGene00018535
AGIWUR9809	WBGene00010524
AGIWUR9839	WBGene00021335
AGIWUR9856	WBGene00016713
AGIWUR9883	WBGene00016712
AGIWUR9887	WBGene00015061
AGIWUR9893	WBGene00017835
AGIWUR9895	WBGene00009215
AGIWUR9902	WBGene00045394
AGIWUR9907	WBGene00001428
AGIWUR9914	WBGene00003847
AGIWUR9915	WBGene00019908
AGIWUR9921	WBGene00009816
AGIWUR9922	WBGene00020208
AGIWUR9930	WBGene00014199
AGIWUR9934	WBGene00001511
AGIWUR9942	WBGene00016864
AGIWUR9950	WBGene00001595
AGIWUR9994	WBGene00009656
AGIWUR9996	WBGene00008780
AGIWUR10003	WBGene00008512
AGIWUR10019	WBGene00010953
AGIWUR10027	WBGene00004041
AGIWUR10040	WBGene00013385
AGIWUR10069	WBGene00017019
AGIWUR10090	WBGene00008492
AGIWUR10100	WBGene00017201
AGIWUR10148	WBGene00007225
AGIWUR10196	WBGene00019212
AGIWUR10201	WBGene00021335
AGIWUR10205	WBGene00013931
AGIWUR10240	WBGene00008511
AGIWUR10263	WBGene00045458
AGIWUR10264	WBGene00007290
AGIWUR10326	WBGene00000608
AGIWUR10330	WBGene00011432
AGIWUR10331	WBGene00021153
AGIWUR10374	WBGene00018813
AGIWUR10382	WBGene00007196
AGIWUR10388	WBGene00009202
AGIWUR10427	WBGene00009438
AGIWUR10428	WBGene00008536
AGIWUR10451	WBGene00010594
AGIWUR10457	WBGene00000868
AGIWUR10462	WBGene00006996
AGIWUR10471	WBGene00007324
AGIWUR10472	WBGene00015698
AGIWUR10491	WBGene00019644
AGIWUR10492	WBGene00004821
AGIWUR10499	WBGene00004721
AGIWUR10522	WBGene00016799
AGIWUR10524	WBGene00044641
AGIWUR10527	WBGene00044641
AGIWUR10540	WBGene00000729
AGIWUR10555	WBGene00004339
AGIWUR10566	WBGene00021625
AGIWUR10582	WBGene00009986
AGIWUR10590	WBGene00019545
AGIWUR10600	WBGene00001059
AGIWUR10602	WBGene00004392
AGIWUR10622	WBGene00009090
AGIWUR10637	WBGene00010495
AGIWUR10672	WBGene00003482
AGIWUR10679	WBGene00013383
AGIWUR10685	WBGene00003865
AGIWUR10694	WBGene00022038
AGIWUR10716	WBGene00020902
AGIWUR10717	WBGene00016732
AGIWUR10718	WBGene00020049
AGIWUR10722	WBGene00022822
AGIWUR10750	WBGene00001730
AGIWUR10759	WBGene00006974
AGIWUR10783	WBGene00007836
AGIWUR10786	WBGene00007709
AGIWUR10790	WBGene00017263
AGIWUR10805	WBGene00011831
AGIWUR10808	WBGene00015903
AGIWUR10809	WBGene00020618
AGIWUR10812	WBGene00002116
AGIWUR10815	WBGene00004219
AGIWUR10902	WBGene00002073
AGIWUR10906	WBGene00016453
AGIWUR10965	WBGene00016896
AGIWUR10996	WBGene00008376
AGIWUR11004	WBGene00045146
AGIWUR11006	WBGene00003987
AGIWUR11008	WBGene00015842
AGIWUR11094	WBGene00011393
AGIWUR11112	WBGene00044538
AGIWUR11123	WBGene00020805
AGIWUR11127	WBGene00018367
AGIWUR11131	WBGene00009964
AGIWUR11152	WBGene00009816
AGIWUR11161	WBGene00012648
AGIWUR11164	WBGene00003681
AGIWUR11182	WBGene00002263
AGIWUR11190	WBGene00010033
AGIWUR11193	WBGene00000868
AGIWUR11208	WBGene00045239
AGIWUR11231	WBGene00017658
AGIWUR11243	WBGene00001683
AGIWUR11271	WBGene00018737
AGIWUR11295	WBGene00004884
AGIWUR11308	WBGene00045024
AGIWUR11317	WBGene00019905
AGIWUR11337	WBGene00022877
AGIWUR11348	WBGene00016146
AGIWUR11357	WBGene00015298
AGIWUR11358	WBGene00019922
AGIWUR11393	WBGene00022300
AGIWUR11394	WBGene00022103
AGIWUR11395	WBGene00000752
AGIWUR11406	WBGene00007578
AGIWUR11407	WBGene00017712
AGIWUR11412	WBGene00020670
AGIWUR11416	WBGene00000772
AGIWUR11424	WBGene00003539
AGIWUR11425	WBGene00011352
AGIWUR11433	WBGene00003157
AGIWUR11435	WBGene00009964
AGIWUR11465	WBGene00008215
AGIWUR11467	WBGene00044436
AGIWUR11468	WBGene00044395
AGIWUR11480	WBGene00009218
AGIWUR11491	WBGene00021035
AGIWUR11514	WBGene00004818
AGIWUR11517	WBGene00012261
AGIWUR11520	WBGene00004147
AGIWUR11521	WBGene00011831
AGIWUR11577	WBGene00011055
AGIWUR11578	WBGene00000718
AGIWUR11640	WBGene00019569
AGIWUR11643	WBGene00009606
AGIWUR11650	WBGene00009791
AGIWUR11654	WBGene00022024
AGIWUR11697	WBGene00002263
AGIWUR11715	WBGene00004817
AGIWUR11720	WBGene00007458
AGIWUR11725	WBGene00045265
AGIWUR11733	WBGene00045394
AGIWUR11761	WBGene00044163
AGIWUR11766	WBGene00016486
AGIWUR11772	WBGene00014987
AGIWUR11821	WBGene00015752
AGIWUR11830	WBGene00017416
AGIWUR11848	WBGene00020270
AGIWUR11894	WBGene00022517
AGIWUR11910	WBGene00007315
AGIWUR11915	WBGene00020670
AGIWUR11918	WBGene00015610
AGIWUR11934	WBGene00044533
AGIWUR11980	WBGene00011107
AGIWUR11981	WBGene00013263
AGIWUR11992	WBGene00019152
AGIWUR12003	WBGene00000665
AGIWUR12007	WBGene00017584
AGIWUR12036	WBGene00001435
AGIWUR12087	WBGene00008583
AGIWUR12099	WBGene00011410
AGIWUR12114	WBGene00001855
AGIWUR12138	WBGene00018027
AGIWUR12169	WBGene00019011
AGIWUR12173	WBGene00002110
AGIWUR12195	WBGene00008559
AGIWUR12219	WBGene00010613
AGIWUR12225	WBGene00014148
AGIWUR12231	WBGene00016962
AGIWUR12253	WBGene00017258
AGIWUR12254	WBGene00011152
AGIWUR12270	WBGene00015083
AGIWUR12273	WBGene00006940
AGIWUR12334	WBGene00018744
AGIWUR12349	WBGene00008655
AGIWUR12380	WBGene00018398
AGIWUR12409	WBGene00044490
AGIWUR12414	WBGene00045414
AGIWUR12418	WBGene00010573
AGIWUR12424	WBGene00019306
AGIWUR12436	WBGene00001077
AGIWUR12455	WBGene00016636
AGIWUR12466	WBGene00022822
AGIWUR12506	WBGene00009921
AGIWUR12515	WBGene00017658
AGIWUR12578	WBGene00009203
AGIWUR12590	WBGene00050938
AGIWUR12623	WBGene00017658
AGIWUR12635	WBGene00017570
AGIWUR12636	WBGene00045261
AGIWUR12645	WBGene00018613
AGIWUR12650	WBGene00003542
AGIWUR12675	WBGene00018027
AGIWUR12683	WBGene00008968
AGIWUR12689	WBGene00044554
AGIWUR12703	WBGene00001758
AGIWUR12722	WBGene00007709
AGIWUR12758	WBGene00015231
AGIWUR12761	WBGene00019609
AGIWUR12808	WBGene00001819
AGIWUR12809	WBGene00002368
AGIWUR12834	WBGene00010738
AGIWUR12849	WBGene00022283
AGIWUR12856	WBGene00012436
AGIWUR12859	WBGene00000752
AGIWUR12862	WBGene00001331
AGIWUR12922	WBGene00012231
AGIWUR12963	WBGene00044163
AGIWUR12968	WBGene00001059
AGIWUR12969	WBGene00012256
AGIWUR12973	WBGene00019843
AGIWUR12987	WBGene00018833
AGIWUR13008	WBGene00003762
AGIWUR13048	WBGene00016130
AGIWUR13058	WBGene00001169
AGIWUR13060	WBGene00003847
AGIWUR13077	WBGene00016658
AGIWUR13093	WBGene00000469
AGIWUR13104	WBGene00022679
AGIWUR13110	WBGene00008385
AGIWUR13118	WBGene00000391
AGIWUR13119	WBGene00002065
AGIWUR13125	WBGene00009007
AGIWUR13136	WBGene00003837
AGIWUR13145	WBGene00014562
AGIWUR13158	WBGene00022292
AGIWUR13166	WBGene00008655
AGIWUR13170	WBGene00017052
AGIWUR13174	WBGene00018219
AGIWUR13193	WBGene00015646
AGIWUR13205	WBGene00021795
AGIWUR13287	WBGene00010263
AGIWUR13310	WBGene00006926
AGIWUR13329	WBGene00016712
AGIWUR13336	WBGene00003548
AGIWUR13339	WBGene00044569
AGIWUR13342	WBGene00008394
AGIWUR13362	WBGene00016626
AGIWUR13369	WBGene00018809
AGIWUR13374	WBGene00010566
AGIWUR13387	WBGene00016457
AGIWUR13392	WBGene00010621
AGIWUR13415	WBGene00011834
AGIWUR13424	WBGene00004339
AGIWUR13466	WBGene00007552
AGIWUR13468	WBGene00008376
AGIWUR13476	WBGene00003522
AGIWUR13500	WBGene00016169
AGIWUR13506	WBGene00014245
AGIWUR13524	WBGene00022018
AGIWUR13527	WBGene00012596
AGIWUR13530	WBGene00019311
AGIWUR13545	WBGene00004750
AGIWUR13548	WBGene00019833
AGIWUR13602	WBGene00015613
AGIWUR13605	WBGene00016457
AGIWUR13613	WBGene00004798
AGIWUR13619	WBGene00006948
AGIWUR13637	WBGene00015841
AGIWUR13665	WBGene00001595
AGIWUR13681	WBGene00045305
AGIWUR13686	WBGene00000882
AGIWUR13696	WBGene00045146
AGIWUR13746	WBGene00008376
AGIWUR13749	WBGene00005017
AGIWUR13753	WBGene00020270
AGIWUR13772	WBGene00001077
AGIWUR13773	WBGene00045473
AGIWUR13775	WBGene00004219
AGIWUR13817	WBGene00010492
AGIWUR13840	WBGene00009620
AGIWUR13859	WBGene00010493
AGIWUR13871	WBGene00016276
AGIWUR13872	WBGene00021730
AGIWUR13912	WBGene00012796
AGIWUR13919	WBGene00001104
AGIWUR13921	WBGene00017584
AGIWUR13929	WBGene00011083
AGIWUR13931	WBGene00003522
AGIWUR13947	WBGene00016866
AGIWUR13951	WBGene00014915
AGIWUR13975	WBGene00003229
AGIWUR13978	WBGene00009722
AGIWUR14000	WBGene00021368
AGIWUR14020	WBGene00001599
AGIWUR14045	WBGene00022180
AGIWUR14100	WBGene00016069
AGIWUR14151	WBGene00005017
AGIWUR14168	WBGene00009791
AGIWUR14176	WBGene00009261
AGIWUR14188	WBGene00011898
AGIWUR14195	WBGene00011869
AGIWUR14196	WBGene00002073
AGIWUR14228	WBGene00010061
AGIWUR14252	WBGene00004174
AGIWUR14260	WBGene00044107
AGIWUR14284	WBGene00017297
AGIWUR14299	WBGene00016712
AGIWUR14303	WBGene00011313
AGIWUR14313	WBGene00000716
AGIWUR14315	WBGene00006940
AGIWUR14350	WBGene00019761
AGIWUR14351	WBGene00022038
AGIWUR14358	WBGene00022415
AGIWUR14360	WBGene00009261
AGIWUR14362	WBGene00003154
AGIWUR14363	WBGene00014562
AGIWUR14383	WBGene00017416
AGIWUR14389	WBGene00008559
AGIWUR14444	WBGene00017052
AGIWUR14448	WBGene00007709
AGIWUR14449	WBGene00044530
AGIWUR14451	WBGene00045419
AGIWUR14465	WBGene00007277
AGIWUR14467	WBGene00010066
AGIWUR14474	WBGene00045177
AGIWUR14478	WBGene00016485
AGIWUR14487	WBGene00019311
AGIWUR14509	WBGene00010036
AGIWUR14514	WBGene00016132
AGIWUR14522	WBGene00012592
AGIWUR14547	WBGene00017514
AGIWUR14554	WBGene00044011
AGIWUR14587	WBGene00008780
AGIWUR14610	WBGene00001023
AGIWUR14621	WBGene00008640
AGIWUR14638	WBGene00013862
AGIWUR14669	WBGene00010492
AGIWUR14679	WBGene00013394
AGIWUR14710	WBGene00017258
AGIWUR14763	WBGene00007578
AGIWUR14771	WBGene00012492
AGIWUR14785	WBGene00020948
AGIWUR14788	WBGene00015102
AGIWUR14791	WBGene00009651
AGIWUR14810	WBGene00016486
AGIWUR14812	WBGene00001430
AGIWUR14842	WBGene00010573
AGIWUR14883	WBGene00003157
AGIWUR14895	WBGene00020433
AGIWUR14911	WBGene00010330
AGIWUR14914	WBGene00008511
AGIWUR14915	WBGene00017931
AGIWUR14923	WBGene00001716
AGIWUR14949	WBGene00000913
AGIWUR14971	WBGene00044395
AGIWUR15054	WBGene00017258
AGIWUR15064	WBGene00013007
AGIWUR15080	WBGene00000913
AGIWUR15086	WBGene00019285
AGIWUR15098	WBGene00012853
AGIWUR15102	WBGene00044043
AGIWUR15115	WBGene00004086
AGIWUR15139	WBGene00007869
AGIWUR15144	WBGene00002072
AGIWUR15179	WBGene00020846
AGIWUR15198	WBGene00009035
AGIWUR15216	WBGene00001985
AGIWUR15219	WBGene00016457
AGIWUR15233	WBGene00011945
AGIWUR15282	WBGene00013352
AGIWUR15298	WBGene00017986
AGIWUR15323	WBGene00001044
AGIWUR15328	WBGene00012247
AGIWUR15329	WBGene00022830
AGIWUR15351	WBGene00000474
AGIWUR15354	WBGene00020846
AGIWUR15368	WBGene00015083
AGIWUR15374	WBGene00019754
AGIWUR15411	WBGene00011834
AGIWUR15429	WBGene00009848
AGIWUR15484	WBGene00016106
AGIWUR15493	WBGene00007804
AGIWUR15514	WBGene00019318
AGIWUR15533	WBGene00000479
AGIWUR15543	WBGene00017218
AGIWUR15547	WBGene00012796
AGIWUR15548	WBGene00017570
AGIWUR15595	WBGene00008113
AGIWUR15619	WBGene00013508
AGIWUR15620	WBGene00006927
AGIWUR15623	WBGene00022237
AGIWUR15641	WBGene00045184
AGIWUR15733	WBGene00017307
AGIWUR15764	WBGene00012628
AGIWUR15765	WBGene00044571
AGIWUR15776	WBGene00001169
AGIWUR15836	WBGene00044200
AGIWUR15849	WBGene00044631
AGIWUR15857	WBGene00013270
AGIWUR15878	WBGene00018010
AGIWUR15889	WBGene00016896
AGIWUR15892	WBGene00008875
AGIWUR15899	WBGene00001059
AGIWUR15934	WBGene00001772
AGIWUR15949	WBGene00019545
AGIWUR15991	WBGene00016106
AGIWUR16018	WBGene00011625
AGIWUR16031	WBGene00015683
AGIWUR16056	WBGene00013086
AGIWUR16063	WBGene00012942
AGIWUR16077	WBGene00021335
AGIWUR16110	WBGene00006940
AGIWUR16115	WBGene00002110
AGIWUR16118	WBGene00014987
AGIWUR16131	WBGene00006952
AGIWUR16163	WBGene00000932
AGIWUR16178	WBGene00015312
AGIWUR16181	WBGene00044641
AGIWUR16205	WBGene00017842
AGIWUR16232	WBGene00003526
AGIWUR16239	WBGene00006367
AGIWUR16246	WBGene00001074
AGIWUR16249	WBGene00044445
AGIWUR16255	WBGene00044436
AGIWUR16334	WBGene00004044
AGIWUR16345	WBGene00011202
AGIWUR16361	WBGene00045038
AGIWUR16388	WBGene00016823
AGIWUR16446	WBGene00009202
AGIWUR16448	WBGene00009791
AGIWUR16452	WBGene00011352
AGIWUR16478	WBGene00175027
AGIWUR16532	WBGene00006902
AGIWUR16542	WBGene00012939
AGIWUR16547	WBGene00000893
AGIWUR16555	WBGene00015857
AGIWUR16556	WBGene00003552
AGIWUR16581	WBGene00018398
AGIWUR16592	WBGene00015464
AGIWUR16668	WBGene00001595
AGIWUR16681	WBGene00044662
AGIWUR16691	WBGene00021056
AGIWUR16704	WBGene00004721
AGIWUR16711	WBGene00017807
AGIWUR16718	WBGene00009816
AGIWUR16727	WBGene00008494
AGIWUR16731	WBGene00015061
AGIWUR16764	WBGene00021649
AGIWUR16780	WBGene00000479
AGIWUR16795	WBGene00008732
AGIWUR16815	WBGene00015339
AGIWUR16827	WBGene00015683
AGIWUR16851	WBGene00020386
AGIWUR16867	WBGene00045414
AGIWUR16878	WBGene00007541
AGIWUR16918	WBGene00016880
AGIWUR16920	WBGene00021541
AGIWUR16990	WBGene00015142
AGIWUR17038	WBGene00004821
AGIWUR17049	WBGene00011676
AGIWUR17050	WBGene00002229
AGIWUR17072	WBGene00016864
AGIWUR17116	WBGene00022103
AGIWUR17144	WBGene00044268
AGIWUR17157	WBGene00008583
AGIWUR17168	WBGene00011691
AGIWUR17169	WBGene00015747
AGIWUR17200	WBGene00001595
AGIWUR17209	WBGene00010609
AGIWUR17224	WBGene00000747
AGIWUR17225	WBGene00017134
AGIWUR17241	WBGene00007162
AGIWUR17244	WBGene00004241
AGIWUR17247	WBGene00011536
AGIWUR17264	WBGene00017258
AGIWUR17299	WBGene00006983
AGIWUR17307	WBGene00021781
AGIWUR17311	WBGene00016823
AGIWUR17318	WBGene00018568
AGIWUR17323	WBGene00011600
AGIWUR17329	WBGene00018713
AGIWUR17333	WBGene00020670
AGIWUR17380	WBGene00045024
AGIWUR17413	WBGene00000637
AGIWUR17426	WBGene00000301
AGIWUR17429	WBGene00003547
AGIWUR17468	WBGene00009720
AGIWUR17475	WBGene00016263
AGIWUR17483	WBGene00003912
AGIWUR17486	WBGene00007709
AGIWUR17487	WBGene00021596
AGIWUR17490	WBGene00015683
AGIWUR17513	WBGene00011762
AGIWUR17525	WBGene00009163
AGIWUR17540	WBGene00001713
AGIWUR17551	WBGene00045024
AGIWUR17571	WBGene00018562
AGIWUR17596	WBGene00015112
AGIWUR17603	WBGene00013352
AGIWUR17629	WBGene00020803
AGIWUR17689	WBGene00011548
AGIWUR17705	WBGene00003522
AGIWUR17728	WBGene00000460
AGIWUR17731	WBGene00022679
AGIWUR17734	WBGene00004821
AGIWUR17738	WBGene00010613
AGIWUR17752	WBGene00020438
AGIWUR17758	WBGene00013819
AGIWUR17797	WBGene00019212
AGIWUR17800	WBGene00016486
AGIWUR17816	WBGene00009848
AGIWUR17833	WBGene00008677
AGIWUR17847	WBGene00002092
AGIWUR17859	WBGene00022558
AGIWUR17873	WBGene00000641
AGIWUR17882	WBGene00002263
AGIWUR17903	WBGene00001690
AGIWUR17905	WBGene00001430
AGIWUR17920	WBGene00021035
AGIWUR17967	WBGene00022611
AGIWUR17968	WBGene00022532
AGIWUR17972	WBGene00021649
AGIWUR17992	WBGene00022018
AGIWUR18024	WBGene00016146
AGIWUR18054	WBGene00044663
AGIWUR18063	WBGene00007578
AGIWUR18071	WBGene00003104
AGIWUR18088	WBGene00001113
AGIWUR18098	WBGene00004163
AGIWUR18109	WBGene00020704
AGIWUR18119	WBGene00003539
AGIWUR18158	WBGene00015622
AGIWUR18172	WBGene00002065
AGIWUR18181	WBGene00045268
AGIWUR18182	WBGene00017666
AGIWUR18186	WBGene00045414
AGIWUR18192	WBGene00008080
AGIWUR18209	WBGene00012927
AGIWUR18219	WBGene00003542
AGIWUR18224	WBGene00011422
AGIWUR18243	WBGene00009257
AGIWUR18285	WBGene00021326
AGIWUR18294	WBGene00020571
AGIWUR18315	WBGene00019285
AGIWUR18331	WBGene00017703
AGIWUR18332	WBGene00016822
AGIWUR18335	WBGene00003395
AGIWUR18348	WBGene00000868
AGIWUR18365	WBGene00019545
AGIWUR18368	WBGene00014094
AGIWUR18379	WBGene00022505
AGIWUR18385	WBGene00002092
AGIWUR18396	WBGene00045414
AGIWUR18402	WBGene00008496
AGIWUR18405	WBGene00045419
AGIWUR18513	WBGene00044571
AGIWUR18514	WBGene00017258
AGIWUR18516	WBGene00011590
AGIWUR18544	WBGene00016501
AGIWUR18550	WBGene00011235
AGIWUR18558	WBGene00020208
AGIWUR18569	WBGene00011762
AGIWUR18578	WBGene00009889
AGIWUR18588	WBGene00012481
AGIWUR18589	WBGene00015339
AGIWUR18602	WBGene00012592
AGIWUR18617	WBGene00009007
AGIWUR18642	WBGene00006947
AGIWUR18664	WBGene00000752
AGIWUR18666	WBGene00020208
AGIWUR18675	WBGene00013385
AGIWUR18676	WBGene00004127
AGIWUR18695	WBGene00010467
AGIWUR18709	WBGene00000742
AGIWUR18739	WBGene00044371
AGIWUR18741	WBGene00016864
AGIWUR18757	WBGene00015545
AGIWUR18766	WBGene00000172
AGIWUR18790	WBGene00001071
AGIWUR18806	WBGene00022038
AGIWUR18808	WBGene00004264
AGIWUR18816	WBGene00017577
AGIWUR18818	WBGene00010621
AGIWUR18855	WBGene00017577
AGIWUR18863	WBGene00009035
AGIWUR18870	WBGene00007257
AGIWUR18872	WBGene00022747
AGIWUR18877	WBGene00021200
AGIWUR18890	WBGene00013881
AGIWUR18927	WBGene00008603
AGIWUR18947	WBGene00000868
AGIWUR18970	WBGene00012728
AGIWUR18973	WBGene00045498
AGIWUR18991	WBGene00045419
AGIWUR19000	WBGene00021763
AGIWUR19005	WBGene00007806
AGIWUR19045	WBGene00000868
AGIWUR19062	WBGene00016088
AGIWUR19068	WBGene00003155
AGIWUR19087	WBGene00009848
AGIWUR19091	WBGene00045414
AGIWUR19128	WBGene00000496
AGIWUR19147	WBGene00008290
AGIWUR19149	WBGene00021293
AGIWUR19167	WBGene00004354
AGIWUR19183	WBGene00008376
AGIWUR19186	WBGene00011505
AGIWUR19203	WBGene00007174
AGIWUR19226	WBGene00021781
AGIWUR19257	WBGene00009983
AGIWUR19260	WBGene00016276
AGIWUR19274	WBGene00012942
AGIWUR19286	WBGene00012213
AGIWUR19290	WBGene00044530
AGIWUR19300	WBGene00006974
AGIWUR19301	WBGene00012796
AGIWUR19317	WBGene00019578
AGIWUR19342	WBGene00019236
AGIWUR19357	WBGene00022018
AGIWUR19372	WBGene00015791
AGIWUR19379	WBGene00013086
AGIWUR19406	WBGene00044138
AGIWUR19408	WBGene00000928
AGIWUR19424	WBGene00003783
AGIWUR19429	WBGene00002110
AGIWUR19509	WBGene00011536
AGIWUR19513	WBGene00015752
AGIWUR19530	WBGene00000753
AGIWUR19539	WBGene00016230
AGIWUR19559	WBGene00013881
AGIWUR19566	WBGene00010185
AGIWUR19652	WBGene00006996
AGIWUR19664	WBGene00020670
AGIWUR19665	WBGene00011352
AGIWUR19700	WBGene00008851
AGIWUR19773	WBGene00010183
AGIWUR19793	WBGene00018103
AGIWUR19833	WBGene00013352
AGIWUR19836	WBGene00010673
AGIWUR19837	WBGene00011624
AGIWUR19838	WBGene00044641
AGIWUR19857	WBGene00044445
AGIWUR19873	WBGene00044773
AGIWUR19907	WBGene00016196
AGIWUR19914	WBGene00044169
AGIWUR19929	WBGene00000473
AGIWUR19930	WBGene00010606
AGIWUR19975	WBGene00010492
AGIWUR20023	WBGene00009964
AGIWUR20028	WBGene00007445
AGIWUR20045	WBGene00044554
AGIWUR20052	WBGene00016659
AGIWUR20107	WBGene00022274
AGIWUR20109	WBGene00004392
AGIWUR20122	WBGene00015905
AGIWUR20177	WBGene00000598
AGIWUR20184	WBGene00020703
AGIWUR20211	WBGene00018016
AGIWUR20222	WBGene00022822
AGIWUR20244	WBGene00000473
AGIWUR20268	WBGene00018176
AGIWUR20286	WBGene00020156
AGIWUR20299	WBGene00016153
AGIWUR20338	WBGene00003532
AGIWUR20339	WBGene00004884
AGIWUR20345	WBGene00010613
AGIWUR20370	WBGene00012074
AGIWUR20399	WBGene00001855
AGIWUR20403	WBGene00013385
AGIWUR20408	WBGene00002221
AGIWUR20411	WBGene00020434
AGIWUR20450	WBGene00045024
AGIWUR20462	WBGene00009281
AGIWUR20486	WBGene00011320
AGIWUR20487	WBGene00009270
AGIWUR20525	WBGene00044138
AGIWUR20530	WBGene00018027
AGIWUR20531	WBGene00022822
AGIWUR20532	WBGene00018738
AGIWUR20585	WBGene00006928
AGIWUR20596	WBGene00010064
AGIWUR20607	WBGene00045024
AGIWUR20623	WBGene00015339
AGIWUR20652	WBGene00019922
AGIWUR20667	WBGene00018056
AGIWUR20702	WBGene00004820
AGIWUR20711	WBGene00016230
AGIWUR20721	WBGene00017998
AGIWUR20758	WBGene00008875
AGIWUR20767	WBGene00010396
AGIWUR20772	WBGene00009701
AGIWUR20787	WBGene00044488
AGIWUR20816	WBGene00007262
AGIWUR20823	WBGene00007624
AGIWUR20827	WBGene00002827
AGIWUR20843	WBGene00008851
AGIWUR20854	WBGene00000902
AGIWUR20869	WBGene00009356
AGIWUR20873	WBGene00004210
AGIWUR20915	WBGene00001169
AGIWUR20923	WBGene00004041
AGIWUR20924	WBGene00011624
AGIWUR20936	WBGene00045269
AGIWUR20943	WBGene00001724
AGIWUR20946	WBGene00044163
AGIWUR20959	WBGene00016822
AGIWUR20963	WBGene00009848
AGIWUR20968	WBGene00000606
AGIWUR20969	WBGene00000473
AGIWUR20979	WBGene00012437
AGIWUR20991	WBGene00008375
AGIWUR21007	WBGene00010830
AGIWUR21009	WBGene00045419
AGIWUR21033	WBGene00012942
AGIWUR21035	WBGene00007836
AGIWUR21040	WBGene00017297
AGIWUR21048	WBGene00022505
AGIWUR21072	WBGene00017998
AGIWUR21075	WBGene00015442
AGIWUR21107	WBGene00010851
AGIWUR21118	WBGene00000871
AGIWUR21152	WBGene00005552
AGIWUR21160	WBGene00018418
AGIWUR21175	WBGene00022517
AGIWUR21185	WBGene00021582
AGIWUR21207	WBGene00022747
AGIWUR21231	WBGene00044200
AGIWUR21257	WBGene00018489
AGIWUR21330	WBGene00012917
AGIWUR21335	WBGene00016896
AGIWUR21353	WBGene00012927
AGIWUR21365	WBGene00044665
AGIWUR21373	WBGene00010573
AGIWUR21388	WBGene00022645
AGIWUR21399	WBGene00044169
AGIWUR21422	WBGene00044490
AGIWUR21450	WBGene00008213
AGIWUR21500	WBGene00017218
AGIWUR21518	WBGene00013535
AGIWUR21538	WBGene00013319
AGIWUR21543	WBGene00020014
AGIWUR21546	WBGene00009173
AGIWUR21553	WBGene00011949
AGIWUR21617	WBGene00017297
AGIWUR21635	WBGene00000752
AGIWUR21646	WBGene00016484
AGIWUR21648	WBGene00001499
AGIWUR21687	WBGene00007324
AGIWUR21691	WBGene00020554
AGIWUR21700	WBGene00007233
AGIWUR21732	WBGene00001855
AGIWUR21735	WBGene00017843
AGIWUR21756	WBGene00018103
AGIWUR21767	WBGene00002214
AGIWUR21826	WBGene00008655
AGIWUR21840	WBGene00000882
AGIWUR21850	WBGene00012527
AGIWUR21858	WBGene00014245
AGIWUR21895	WBGene00009818
AGIWUR21915	WBGene00010018
AGIWUR21942	WBGene00019815
AGIWUR21965	WBGene00045458
AGIWUR21966	WBGene00008536
AGIWUR21967	WBGene00018398
AGIWUR21984	WBGene00020497
AGIWUR22034	WBGene00003154
AGIWUR22038	WBGene00044016
AGIWUR22048	WBGene00019609
AGIWUR22059	WBGene00011282
AGIWUR22072	WBGene00018027
AGIWUR22090	WBGene00007332
AGIWUR22092	WBGene00011833
AGIWUR22163	WBGene00003762
AGIWUR22280	WBGene00008964
AGIWUR22294	WBGene00010225
AGIWUR22340	WBGene00012032
AGIWUR22346	WBGene00014562
AGIWUR22356	WBGene00010573
AGIWUR22367	WBGene00004884
AGIWUR22403	WBGene00045498
AGIWUR22407	WBGene00020208
AGIWUR22408	WBGene00009205
AGIWUR22422	WBGene00045394
AGIWUR22448	WBGene00044569
AGIWUR22450	WBGene00050914
AGIWUR22457	WBGene00020382
AGIWUR22459	WBGene00009897
AGIWUR22481	WBGene00022415
AGIWUR22489	WBGene00015624
AGIWUR22501	WBGene00004257
AGIWUR22504	WBGene00011102
AGIWUR22537	WBGene00002092
AGIWUR22540	WBGene00019212
AGIWUR22554	WBGene00016866
AGIWUR22578	WBGene00001597
AGIWUR22581	WBGene00015464
AGIWUR22584	WBGene00003395
AGIWUR22587	WBGene00018808
AGIWUR22590	WBGene00018103
AGIWUR22605	WBGene00010128
AGIWUR22618	WBGene00003987
AGIWUR22627	WBGene00000868
AGIWUR22653	WBGene00003183
AGIWUR22666	WBGene00009261
AGIWUR22703	WBGene00044773
AGIWUR22706	WBGene00021781
AGIWUR22730	WBGene00044663
AGIWUR22737	WBGene00013884
AGIWUR22820	WBGene00044530
AGIWUR22830	WBGene00020281
AGIWUR22837	WBGene00004884
AGIWUR22859	WBGene00017452
AGIWUR22863	WBGene00003154
AGIWUR22878	WBGene00011869
AGIWUR22899	WBGene00044163
AGIWUR22910	WBGene00010000
AGIWUR22924	WBGene00045419
AGIWUR22942	WBGene00045239
AGIWUR22957	WBGene00003542
AGIWUR22981	WBGene00019212
AGIWUR23016	WBGene00006394
AGIWUR23022	WBGene00021035
AGIWUR23058	WBGene00000757
AGIWUR23090	WBGene00009898
AGIWUR23110	WBGene00008987
AGIWUR23117	WBGene00044535
AGIWUR23123	WBGene00021309
AGIWUR23126	WBGene00014245
AGIWUR23158	WBGene00017212
AGIWUR23171	WBGene00009006
AGIWUR23176	WBGene00003157
AGIWUR23203	WBGene00014148
AGIWUR23231	WBGene00015613
AGIWUR23242	WBGene00045458
AGIWUR23253	WBGene00015613
AGIWUR23272	WBGene00015910
AGIWUR23299	WBGene00003532
AGIWUR23300	WBGene00010008
AGIWUR23314	WBGene00010483
AGIWUR23321	WBGene00010573
AGIWUR23322	WBGene00019021
AGIWUR23323	WBGene00007257
AGIWUR23347	WBGene00000913
AGIWUR23348	WBGene00012796
AGIWUR23388	WBGene00001242
AGIWUR23396	WBGene00010501
AGIWUR23414	WBGene00008180
AGIWUR23484	WBGene00020616
AGIWUR23496	WBGene00008043
AGIWUR23500	WBGene00045414
AGIWUR23523	WBGene00013385
AGIWUR23547	WBGene00001110
AGIWUR23562	WBGene00001758
AGIWUR23571	WBGene00009982
AGIWUR23634	WBGene00007578
AGIWUR23649	WBGene00011083
AGIWUR23674	WBGene00012299
AGIWUR23683	WBGene00022300
AGIWUR23701	WBGene00017452
AGIWUR23731	WBGene00007938
AGIWUR23851	WBGene00044107
AGIWUR23853	WBGene00000882
AGIWUR23861	WBGene00001169
AGIWUR23869	WBGene00018219
AGIWUR23873	WBGene00015791
AGIWUR23912	WBGene00007985
AGIWUR23940	WBGene00018027
AGIWUR23957	WBGene00018487
AGIWUR23993	WBGene00009186
AGIWUR24039	WBGene00008583
AGIWUR24051	WBGene00016474
AGIWUR24073	WBGene00007934
AGIWUR24076	WBGene00002221
AGIWUR24108	WBGene00020237
AGIWUR24114	WBGene00044526
AGIWUR24139	WBGene00044554
AGIWUR24141	WBGene00004208
AGIWUR24144	WBGene00007994
AGIWUR24151	WBGene00022417
AGIWUR24152	WBGene00001754
AGIWUR24185	WBGene00017718
AGIWUR24219	WBGene00010609
AGIWUR24223	WBGene00010442
AGIWUR24238	WBGene00003762
AGIWUR24276	WBGene00003816
AGIWUR24313	WBGene00008825
AGIWUR24320	WBGene00003154
AGIWUR24347	WBGene00001023
AGIWUR24349	WBGene00013371
AGIWUR24363	WBGene00017648
AGIWUR24367	WBGene00000645
AGIWUR24384	WBGene00016230
AGIWUR24423	WBGene00044463
AGIWUR24466	WBGene00007264
AGIWUR24471	WBGene00019989
AGIWUR24479	WBGene00044016
AGIWUR24491	WBGene00007710
AGIWUR24493	WBGene00019628
AGIWUR24512	WBGene00018605
AGIWUR24519	WBGene00013867
AGIWUR24527	WBGene00019011
AGIWUR24534	WBGene00021335
AGIWUR24535	WBGene00044169
AGIWUR24542	WBGene00009186
AGIWUR24550	WBGene00044663
AGIWUR24564	WBGene00010690
AGIWUR24576	WBGene00017068
AGIWUR24593	WBGene00013349
AGIWUR24603	WBGene00000301
AGIWUR24606	WBGene00004086
AGIWUR24629	WBGene00003230
AGIWUR24639	WBGene00016088
AGIWUR24644	WBGene00020554
AGIWUR24684	WBGene00017297
AGIWUR24699	WBGene00000752
AGIWUR24708	WBGene00020554
AGIWUR24718	WBGene00016714
AGIWUR24733	WBGene00020461
AGIWUR24773	WBGene00018937
AGIWUR24800	WBGene00014562
AGIWUR24805	WBGene00022038
AGIWUR24849	WBGene00020208
AGIWUR24853	WBGene00003532
AGIWUR24928	WBGene00017199
AGIWUR24932	WBGene00008780
AGIWUR24958	WBGene00004721
AGIWUR24966	WBGene00044631
AGIWUR24979	WBGene00009438
AGIWUR24984	WBGene00021389
AGIWUR25056	WBGene00000465
AGIWUR25107	WBGene00010759
AGIWUR25116	WBGene00019609
AGIWUR25127	WBGene00007560
AGIWUR25130	WBGene00004392
AGIWUR25131	WBGene00004397
AGIWUR25142	WBGene00003912
AGIWUR25154	WBGene00012727
AGIWUR25164	WBGene00017452
AGIWUR25179	WBGene00001819
AGIWUR25187	WBGene00012728
AGIWUR25192	WBGene00011235
AGIWUR25198	WBGene00011352
AGIWUR25202	WBGene00009964
AGIWUR25227	WBGene00007806
AGIWUR25256	WBGene00175027
AGIWUR25274	WBGene00003547
AGIWUR25278	WBGene00016136
AGIWUR25320	WBGene00003157
AGIWUR25323	WBGene00021583
AGIWUR25367	WBGene00206373
AGIWUR25376	WBGene00020091
AGIWUR25439	WBGene00002073
AGIWUR25460	WBGene00016130
AGIWUR25466	WBGene00001070
AGIWUR25500	WBGene00044043
AGIWUR25505	WBGene00001981
AGIWUR25508	WBGene00012256
AGIWUR25516	WBGene00017105
AGIWUR25518	WBGene00012704
AGIWUR25556	WBGene00009007
AGIWUR25574	WBGene00044803
AGIWUR25581	WBGene00010267
AGIWUR25593	WBGene00010573
AGIWUR25600	WBGene00019591
AGIWUR25607	WBGene00009086
AGIWUR25613	WBGene00015169
AGIWUR25648	WBGene00015180
AGIWUR25661	WBGene00007649
AGIWUR25672	WBGene00021852
AGIWUR25690	WBGene00001595
AGIWUR25722	WBGene00011949
AGIWUR25739	WBGene00011831
AGIWUR25751	WBGene00009395
AGIWUR25767	WBGene00018103
AGIWUR25770	WBGene00008607
AGIWUR25771	WBGene00000597
AGIWUR25779	WBGene00006940
AGIWUR25794	WBGene00011625
AGIWUR25805	WBGene00009438
AGIWUR25819	WBGene00008594
AGIWUR25821	WBGene00003183
AGIWUR25822	WBGene00009432
AGIWUR25887	WBGene00022679
AGIWUR25892	WBGene00003183
AGIWUR25897	WBGene00016088
AGIWUR25911	WBGene00003532
AGIWUR25915	WBGene00175027
AGIWUR25958	WBGene00008652
AGIWUR25976	WBGene00014667
AGIWUR25986	WBGene00015061
AGIWUR26046	WBGene00045305
AGIWUR26070	WBGene00003912
AGIWUR26073	WBGene00018300
AGIWUR26083	WBGene00016627
AGIWUR26088	WBGene00044163
AGIWUR26137	WBGene00020670
AGIWUR26141	WBGene00003915
AGIWUR26148	WBGene00009791
AGIWUR26151	WBGene00004228
AGIWUR26173	WBGene00008559
AGIWUR26181	WBGene00015073
AGIWUR26188	WBGene00044011
AGIWUR26190	WBGene00012435
AGIWUR26201	WBGene00020208
AGIWUR26231	WBGene00010742
AGIWUR26236	WBGene00045394
AGIWUR26260	WBGene00021529
AGIWUR26261	WBGene00045414
AGIWUR26306	WBGene00001430
AGIWUR26307	WBGene00019700
AGIWUR26335	WBGene00003231
AGIWUR26343	WBGene00011869
AGIWUR26345	WBGene00003499
AGIWUR26353	WBGene00044371
AGIWUR26357	WBGene00010493
AGIWUR26365	WBGene00017297
AGIWUR26370	WBGene00002092
AGIWUR26388	WBGene00000702
AGIWUR26399	WBGene00013799
AGIWUR26407	WBGene00000865
AGIWUR26410	WBGene00008594
AGIWUR26421	WBGene00010085
AGIWUR26538	WBGene00003159
AGIWUR26546	WBGene00003523
AGIWUR26586	WBGene00002229
AGIWUR26608	WBGene00000631
AGIWUR26612	WBGene00004884
AGIWUR26613	WBGene00016169
AGIWUR26618	WBGene00020476
AGIWUR26642	WBGene00044662
AGIWUR26654	WBGene00000893
AGIWUR26666	WBGene00006952
AGIWUR26702	WBGene00022505
AGIWUR26711	WBGene00020554
AGIWUR26747	WBGene00017018
AGIWUR26775	WBGene00013884
AGIWUR26784	WBGene00017082
AGIWUR26790	WBGene00008944
AGIWUR26800	WBGene00011694
AGIWUR26802	WBGene00009081
AGIWUR26818	WBGene00015102
AGIWUR26835	WBGene00011809
AGIWUR26842	WBGene00020887
AGIWUR26887	WBGene00009006
AGIWUR26961	WBGene00008784
AGIWUR26964	WBGene00003912
AGIWUR27007	WBGene00009158
AGIWUR27011	WBGene00014055
AGIWUR27051	WBGene00016190
AGIWUR27055	WBGene00007257
AGIWUR27056	WBGene00175027
AGIWUR27061	WBGene00012814
AGIWUR27094	WBGene00007257
AGIWUR27103	WBGene00000685
AGIWUR27107	WBGene00010613
AGIWUR27120	WBGene00001067
AGIWUR27124	WBGene00015645
AGIWUR27126	WBGene00020304
AGIWUR27129	WBGene00016573
AGIWUR27163	WBGene00015613
AGIWUR27168	WBGene00007903
AGIWUR27183	WBGene00001607
AGIWUR27206	WBGene00014178
AGIWUR27233	WBGene00011949
AGIWUR27258	WBGene00001071
AGIWUR27291	WBGene00000493
AGIWUR27316	WBGene00003547
AGIWUR27318	WBGene00021083
AGIWUR27323	WBGene00009081
AGIWUR27325	WBGene00017718
AGIWUR27328	WBGene00045419
AGIWUR27368	WBGene00021612
AGIWUR27391	WBGene00016695
AGIWUR27405	WBGene00004821
AGIWUR27471	WBGene00017218
AGIWUR27472	WBGene00003768
AGIWUR27506	WBGene00009218
AGIWUR27510	WBGene00003154
AGIWUR27518	WBGene00016864
AGIWUR27540	WBGene00003242
AGIWUR27545	WBGene00003159
AGIWUR27560	WBGene00013173
AGIWUR27561	WBGene00007578
AGIWUR27565	WBGene00019011
AGIWUR27575	WBGene00011278
AGIWUR27588	WBGene00014915
AGIWUR27627	WBGene00019087
AGIWUR27643	WBGene00009331
AGIWUR27658	WBGene00019655
AGIWUR27659	WBGene00001699
AGIWUR27660	WBGene00021781
AGIWUR27666	WBGene00021850
AGIWUR27716	WBGene00044294
AGIWUR27733	WBGene00020560
AGIWUR27743	WBGene00022627
AGIWUR27745	WBGene00020434
AGIWUR27754	WBGene00009006
AGIWUR27759	WBGene00011536
AGIWUR27760	WBGene00013592
AGIWUR27761	WBGene00008393
AGIWUR27770	WBGene00003887
AGIWUR27782	WBGene00004086
AGIWUR27787	WBGene00009848
AGIWUR27819	WBGene00009108
AGIWUR27890	WBGene00019153
AGIWUR27899	WBGene00020270
AGIWUR27906	WBGene00020571
AGIWUR27915	WBGene00003523
AGIWUR27920	WBGene00010123
AGIWUR27925	WBGene00002110
AGIWUR27932	WBGene00020479
AGIWUR27938	WBGene00016106
AGIWUR27941	WBGene00020902
AGIWUR27945	WBGene00011083
AGIWUR27958	WBGene00015645
AGIWUR27961	WBGene00015336
AGIWUR27987	WBGene00011278
AGIWUR28002	WBGene00012863
AGIWUR28035	WBGene00004884
AGIWUR28037	WBGene00016659
AGIWUR28044	WBGene00018937
AGIWUR28048	WBGene00004821
AGIWUR28049	WBGene00003576
AGIWUR28059	WBGene00015791
AGIWUR28069	WBGene00022257
AGIWUR28085	WBGene00016877
AGIWUR28086	WBGene00016230
AGIWUR28100	WBGene00018040
AGIWUR28103	WBGene00016629
AGIWUR28129	WBGene00009504
AGIWUR28131	WBGene00008561
AGIWUR28184	WBGene00013381
AGIWUR28188	WBGene00010501
AGIWUR28207	WBGene00008440
AGIWUR28224	WBGene00016291
AGIWUR28229	WBGene00007836
AGIWUR28232	WBGene00008219
AGIWUR28244	WBGene00002092
AGIWUR28259	WBGene00009889
AGIWUR28301	WBGene00000465
AGIWUR28310	WBGene00018133
AGIWUR28311	WBGene00008376
AGIWUR28329	WBGene00022821
AGIWUR28360	WBGene00004122
AGIWUR28370	WBGene00044631
AGIWUR28377	WBGene00008536
AGIWUR28405	WBGene00020561
AGIWUR28407	WBGene00006983
AGIWUR28419	WBGene00020684
AGIWUR28429	WBGene00020237
AGIWUR28432	WBGene00012672
AGIWUR28461	WBGene00044538
AGIWUR28553	WBGene00012231
AGIWUR28561	WBGene00001079
AGIWUR28583	WBGene00016534
AGIWUR28599	WBGene00044631
AGIWUR28632	WBGene00044463
AGIWUR28635	WBGene00000479
AGIWUR28639	WBGene00016178
AGIWUR28641	WBGene00017718
AGIWUR28650	WBGene00044803
AGIWUR28679	WBGene00000913
AGIWUR28749	WBGene00022591
AGIWUR28750	WBGene00010061
AGIWUR28758	WBGene00011882
AGIWUR28761	WBGene00044395
AGIWUR28767	WBGene00004884
AGIWUR28776	WBGene00019628
AGIWUR28845	WBGene00011741
AGIWUR28877	WBGene00015083
AGIWUR28890	WBGene00003532
AGIWUR28896	WBGene00044641
AGIWUR28929	WBGene00045239
AGIWUR28942	WBGene00011530
AGIWUR28952	WBGene00017937
AGIWUR28982	WBGene00012252
AGIWUR28995	WBGene00020326
AGIWUR29003	WBGene00000935
AGIWUR29022	WBGene00044107
AGIWUR29033	WBGene00004374
AGIWUR29035	WBGene00018937
AGIWUR29045	WBGene00016136
AGIWUR29076	WBGene00001730
AGIWUR29115	WBGene00008559
AGIWUR29119	WBGene00011235
AGIWUR29138	WBGene00020438
AGIWUR29149	WBGene00014148
AGIWUR29183	WBGene00012231
AGIWUR29210	WBGene00019839
AGIWUR29211	WBGene00017886
AGIWUR29253	WBGene00012220
AGIWUR29357	WBGene00045024
AGIWUR29382	WBGene00011486
AGIWUR29437	WBGene00003229
AGIWUR29516	WBGene00011869
AGIWUR29542	WBGene00007996
AGIWUR29556	WBGene00008150
AGIWUR29567	WBGene00045458
AGIWUR29570	WBGene00007391
AGIWUR29574	WBGene00017379
AGIWUR29581	WBGene00017263
AGIWUR29583	WBGene00004147
AGIWUR29598	WBGene00007687
AGIWUR29608	WBGene00016824
AGIWUR29664	WBGene00020670
AGIWUR29669	WBGene00004821
AGIWUR29684	WBGene00017177
AGIWUR29718	WBGene00017962
AGIWUR29741	WBGene00018210
AGIWUR29811	WBGene00021576
AGIWUR29813	WBGene00003912
AGIWUR29817	WBGene00000689
AGIWUR29821	WBGene00010613
AGIWUR29824	WBGene00008789
AGIWUR29837	WBGene00011831
AGIWUR29850	WBGene00009677
AGIWUR29877	WBGene00020873
AGIWUR29879	WBGene00012252
AGIWUR29881	WBGene00020261
AGIWUR29907	WBGene00045494
AGIWUR29917	WBGene00018027
AGIWUR29958	WBGene00010492
AGIWUR29974	WBGene00045387
AGIWUR29985	WBGene00016146
AGIWUR29999	WBGene00015677
AGIWUR30009	WBGene00000752
AGIWUR30048	WBGene00003681
AGIWUR30059	WBGene00017584
AGIWUR30064	WBGene00000255
AGIWUR30085	WBGene00017584
AGIWUR30104	WBGene00001569
AGIWUR30168	WBGene00015752
AGIWUR30173	WBGene00003216
AGIWUR30183	WBGene00017931
AGIWUR30186	WBGene00015083
AGIWUR30202	WBGene00015546
AGIWUR30215	WBGene00045494
AGIWUR30247	WBGene00000680
AGIWUR30248	WBGene00015645
AGIWUR30259	WBGene00001595
AGIWUR30261	WBGene00005018
AGIWUR30270	WBGene00015791
AGIWUR30287	WBGene00003542
AGIWUR30292	WBGene00017992
AGIWUR30312	WBGene00006926
AGIWUR30319	WBGene00012814
AGIWUR30322	WBGene00020788
AGIWUR30363	WBGene00018706
AGIWUR30368	WBGene00021649
AGIWUR30370	WBGene00011691
AGIWUR30381	WBGene00019212
AGIWUR30382	WBGene00015148
AGIWUR30387	WBGene00001730
AGIWUR30430	WBGene00021703
AGIWUR30480	WBGene00004819
AGIWUR30503	WBGene00000754
AGIWUR30520	WBGene00004104
AGIWUR30548	WBGene00003026
AGIWUR30572	WBGene00012032
AGIWUR30577	WBGene00045419
AGIWUR30582	WBGene00043049
AGIWUR30602	WBGene00014667
AGIWUR30637	WBGene00003242
AGIWUR30645	WBGene00020396
AGIWUR30655	WBGene00003525
AGIWUR30679	WBGene00003485
AGIWUR30696	WBGene00016319
AGIWUR30717	WBGene00017998
AGIWUR30727	WBGene00044178
AGIWUR30780	WBGene00014904
AGIWUR30784	WBGene00011431
AGIWUR30829	WBGene00006940
AGIWUR30864	WBGene00017258
AGIWUR30904	WBGene00005652
AGIWUR30905	WBGene00044533
AGIWUR30911	WBGene00019212
AGIWUR30920	WBGene00006555
AGIWUR30947	WBGene00010483
AGIWUR30952	WBGene00007679
AGIWUR30953	WBGene00044724
AGIWUR30954	WBGene00022452
AGIWUR30981	WBGene00022038
AGIWUR31015	WBGene00010673
AGIWUR31034	WBGene00044138
AGIWUR31053	WBGene00000757
AGIWUR31068	WBGene00000685
AGIWUR31074	WBGene00044630
AGIWUR31096	WBGene00017548
AGIWUR31164	WBGene00045184
AGIWUR31175	WBGene00016422
AGIWUR31182	WBGene00011278
AGIWUR31227	WBGene00011278
AGIWUR31254	WBGene00044463
AGIWUR31262	WBGene00044163
AGIWUR31263	WBGene00010568
AGIWUR31278	WBGene00018398
AGIWUR31296	WBGene00008377
AGIWUR31348	WBGene00007925
AGIWUR31359	WBGene00015398
AGIWUR31433	WBGene00020766
AGIWUR31448	WBGene00044535
AGIWUR31464	WBGene00044526
AGIWUR31489	WBGene00007162
AGIWUR31497	WBGene00045184
AGIWUR31508	WBGene00044631
AGIWUR31539	WBGene00020083
AGIWUR31567	WBGene00017420
AGIWUR31579	WBGene00002073
AGIWUR31581	WBGene00003154
AGIWUR31582	WBGene00015061
AGIWUR31583	WBGene00011462
AGIWUR31594	WBGene00010621
AGIWUR31607	WBGene00044538
AGIWUR31618	WBGene00007903
AGIWUR31623	WBGene00015850
AGIWUR31638	WBGene00010673
AGIWUR31662	WBGene00016276
AGIWUR31682	WBGene00008807
AGIWUR31714	WBGene00017297
AGIWUR31726	WBGene00007709
AGIWUR31738	WBGene00002229
AGIWUR31746	WBGene00015646
AGIWUR31764	WBGene00044658
AGIWUR31767	WBGene00022611
AGIWUR31781	WBGene00045146
AGIWUR31787	WBGene00044081
AGIWUR31795	WBGene00016136
AGIWUR31806	WBGene00007324
AGIWUR31841	WBGene00000685
AGIWUR31848	WBGene00044011
AGIWUR31853	WBGene00045268
AGIWUR31865	WBGene00009891
AGIWUR31874	WBGene00018293
AGIWUR31903	WBGene00045396
AGIWUR31917	WBGene00009086
AGIWUR31919	WBGene00017584
AGIWUR31924	WBGene00006974
AGIWUR31944	WBGene00006925
AGIWUR31956	WBGene00002065
AGIWUR31962	WBGene00016880
AGIWUR31972	WBGene00007903
AGIWUR31985	WBGene00008536
AGIWUR32000	WBGene00019318
AGIWUR32001	WBGene00007177
AGIWUR32034	WBGene00008897
AGIWUR32081	WBGene00001478
AGIWUR32109	WBGene00006541
AGIWUR32164	WBGene00006952
AGIWUR32178	WBGene00008526
AGIWUR32188	WBGene00003762
AGIWUR32210	WBGene00021852
AGIWUR32222	WBGene00018965
AGIWUR32223	WBGene00044178
AGIWUR32235	WBGene00020670
AGIWUR32242	WBGene00017577
AGIWUR32252	WBGene00015111
AGIWUR32261	WBGene00017474
AGIWUR32269	WBGene00001607
AGIWUR32290	WBGene00017452
AGIWUR32330	WBGene00007315
AGIWUR32334	WBGene00016276
AGIWUR32335	WBGene00009889
AGIWUR32347	WBGene00011676
AGIWUR32363	WBGene00044571
AGIWUR32371	WBGene00000867
AGIWUR32380	WBGene00014244
AGIWUR32382	WBGene00000778
AGIWUR32393	WBGene00014245
AGIWUR32414	WBGene00007332
AGIWUR32435	WBGene00007709
AGIWUR32441	WBGene00009203
AGIWUR32450	WBGene00018113
AGIWUR32458	WBGene00016136
AGIWUR32462	WBGene00013884
AGIWUR32490	WBGene00001023
AGIWUR32497	WBGene00077531
AGIWUR32509	WBGene00045261
AGIWUR32533	WBGene00010555
AGIWUR32565	WBGene00010330
AGIWUR32587	WBGene00023395
AGIWUR32594	WBGene00009035
AGIWUR32607	WBGene00019318
AGIWUR32641	WBGene00010263
AGIWUR32674	WBGene00019545
AGIWUR32692	WBGene00020484
AGIWUR32706	WBGene00021976
AGIWUR32717	WBGene00007806
AGIWUR32733	WBGene00013610
AGIWUR32737	WBGene00002144
AGIWUR32742	WBGene00020873
AGIWUR32743	WBGene00009431
AGIWUR32747	WBGene00000913
AGIWUR32753	WBGene00016864
AGIWUR32780	WBGene00022103
AGIWUR32782	WBGene00003681
AGIWUR32786	WBGene00001814
AGIWUR32846	WBGene00013884
AGIWUR32859	WBGene00011432
AGIWUR32864	WBGene00003532
AGIWUR32867	WBGene00004118
AGIWUR32881	WBGene00011066
AGIWUR32883	WBGene00019132
AGIWUR32911	WBGene00009059
AGIWUR32917	WBGene00018640
AGIWUR32922	WBGene00022103
AGIWUR32951	WBGene00013759
AGIWUR32990	WBGene00016084
AGIWUR32994	WBGene00014117
AGIWUR33010	WBGene00007177
AGIWUR33012	WBGene00019272
AGIWUR33026	WBGene00015692
AGIWUR33053	WBGene00006618
AGIWUR33074	WBGene00000685
AGIWUR33124	WBGene00016146
AGIWUR33148	WBGene00001436
AGIWUR33178	WBGene00007985
AGIWUR33230	WBGene00002127
AGIWUR33236	WBGene00016146
AGIWUR33254	WBGene00019606
AGIWUR33279	WBGene00019717
AGIWUR33297	WBGene00045184
AGIWUR33319	WBGene00014055
AGIWUR33360	WBGene00022877
AGIWUR33368	WBGene00016866
AGIWUR33374	WBGene00044109
AGIWUR33390	WBGene00004086
AGIWUR33410	WBGene00022038
AGIWUR33428	WBGene00010968
AGIWUR33448	WBGene00003157
AGIWUR33478	WBGene00019306
AGIWUR33524	WBGene00013393
AGIWUR33544	WBGene00044445
AGIWUR33549	WBGene00017297
AGIWUR33557	WBGene00004147
AGIWUR33597	WBGene00014055
AGIWUR33607	WBGene00007894
AGIWUR33641	WBGene00000599
AGIWUR33651	WBGene00022283
AGIWUR33665	WBGene00001730
AGIWUR33669	WBGene00004392
AGIWUR33709	WBGene00045239
AGIWUR33743	WBGene00018203
AGIWUR33747	WBGene00012429
AGIWUR33753	WBGene00013297
AGIWUR33768	WBGene00001730
AGIWUR33777	WBGene00022505
AGIWUR33780	WBGene00003499
AGIWUR33829	WBGene00016805
AGIWUR33868	WBGene00019628
AGIWUR33871	WBGene00003522
AGIWUR33881	WBGene00012592
AGIWUR33893	WBGene00006949
AGIWUR33913	WBGene00011102
AGIWUR33914	WBGene00014245
AGIWUR33932	WBGene00016106
AGIWUR33939	WBGene00000465
AGIWUR33966	WBGene00013392
AGIWUR33971	WBGene00008175
[truncated: 642 more rows]

## Sheet: Supplemental Table 3
Number of differentially expressed genes from the linear models at -log10(p) > 3.7. The q-value indicated is the false discovery rate over the number of significant spots.
Timepoint	Factor	Spots (n)	Genes (n)	q-value
0	Treatment	8	7	0.999948
30	Treatment	124	86	0.071738
60	Treatment	286	194	0.03144
120	Treatment	483	320	0.018653
480	Treatment	4529	2748	0.001991
0-30	Treatment*Time	215	170	0.041699
30-60	Treatment*Time	25	23	0.314175
60-120	Treatment*Time	72	56	0.123258
120-480	Treatment*Time	2950	1873	0.003057

## Sheet: Supplemental Table 4
Differentially expressed genes
0min	30min	60min	120min	480min	V1	V2	V3	V4	V5	V6	V7	V8	V9	V10	V11	V12	V13	V14	V15	V16	V17	V18	V19	V20	V21	V22	V23	V24	V25	V26	V27	V28	V29	V30	V31	V32	V33	V34	V35	V36	V37	V38	V39	V40	V41	V42	V43	V44	V45
					AGIWUR6834	AGIWUR7654	AGIWUR11380	AGIWUR16331	AGIWUR19730	AGIWUR24184	AGIWUR24234	AGIWUR28460	AGIWUR35402	AGIWUR44164
					AGIWUR4334	AGIWUR10184	AGIWUR15679	AGIWUR20323	AGIWUR21158	AGIWUR21914	AGIWUR26344
					AGIWUR7786	AGIWUR10619	AGIWUR22415	AGIWUR30228	AGIWUR32981	AGIWUR33306	AGIWUR34398	AGIWUR36132	AGIWUR42185	AGIWUR42266
					AGIWUR2485	AGIWUR4514	AGIWUR10600	AGIWUR21159	AGIWUR23797	AGIWUR32065	AGIWUR36643
					AGIWUR476	AGIWUR4847	AGIWUR5486	AGIWUR7398	AGIWUR7503	AGIWUR7663	AGIWUR7956	AGIWUR9930	AGIWUR10652	AGIWUR10933	AGIWUR11454	AGIWUR12257	AGIWUR15140	AGIWUR15261	AGIWUR16978	AGIWUR17305	AGIWUR17592	AGIWUR18948	AGIWUR19634	AGIWUR19644	AGIWUR20357	AGIWUR22117	AGIWUR24405	AGIWUR25343	AGIWUR25829	AGIWUR26403	AGIWUR28423	AGIWUR28551	AGIWUR30023	AGIWUR32451	AGIWUR33808	AGIWUR34233	AGIWUR35291	AGIWUR39323	AGIWUR39400	AGIWUR43324
					AGIWUR370	AGIWUR563	AGIWUR754	AGIWUR928	AGIWUR1153	AGIWUR1173	AGIWUR1658	AGIWUR1712	AGIWUR1985	AGIWUR2226	AGIWUR2308	AGIWUR2799	AGIWUR2916	AGIWUR3613	AGIWUR5063	AGIWUR5200	AGIWUR5567	AGIWUR5730	AGIWUR7135	AGIWUR7520	AGIWUR7583	AGIWUR7700	AGIWUR7718	AGIWUR7893	AGIWUR7905	AGIWUR7978	AGIWUR8291	AGIWUR8705	AGIWUR8716	AGIWUR8917	AGIWUR9186	AGIWUR9254	AGIWUR9296	AGIWUR9677	AGIWUR9763	AGIWUR10017	AGIWUR10149	AGIWUR10399	AGIWUR10743	AGIWUR11362	AGIWUR12025	AGIWUR12045	AGIWUR12207	AGIWUR12524	AGIWUR12545
					AGIWUR18523	AGIWUR22840	AGIWUR31536	AGIWUR39476	AGIWUR42384
					AGIWUR2289	AGIWUR4296	AGIWUR4739	AGIWUR6948	AGIWUR7767	AGIWUR8107	AGIWUR8370	AGIWUR11198	AGIWUR16123	AGIWUR16259	AGIWUR18357	AGIWUR19003	AGIWUR19057	AGIWUR25853	AGIWUR25900	AGIWUR27756	AGIWUR30255	AGIWUR31512	AGIWUR32044	AGIWUR32263	AGIWUR35811	AGIWUR35847	AGIWUR36644	AGIWUR39272	AGIWUR41205	AGIWUR41931	AGIWUR42083	AGIWUR42199	AGIWUR42766	AGIWUR43661
					AGIWUR4784	AGIWUR9163	AGIWUR11571	AGIWUR14082	AGIWUR36221	AGIWUR39868
					AGIWUR2237	AGIWUR3552	AGIWUR5634	AGIWUR9521	AGIWUR10262	AGIWUR10431	AGIWUR10491	AGIWUR11007	AGIWUR14675	AGIWUR17076	AGIWUR17521	AGIWUR19368	AGIWUR24378	AGIWUR25499	AGIWUR25974	AGIWUR28909	AGIWUR32280	AGIWUR33653	AGIWUR34500	AGIWUR34667	AGIWUR35228	AGIWUR39641	AGIWUR39886	AGIWUR40622	AGIWUR43972	AGIWUR44176	AGIWUR45106
					AGIWUR478	AGIWUR612	AGIWUR697	AGIWUR786	AGIWUR905	AGIWUR1830	AGIWUR2083	AGIWUR2686	AGIWUR2753	AGIWUR5324	AGIWUR5487	AGIWUR5577	AGIWUR5934	AGIWUR6800	AGIWUR6938	AGIWUR7747	AGIWUR7937	AGIWUR8846	AGIWUR9034	AGIWUR9551	AGIWUR9712	AGIWUR9951	AGIWUR10235	AGIWUR10466	AGIWUR11918	AGIWUR13223	AGIWUR13299	AGIWUR15016	AGIWUR15145	AGIWUR16238	AGIWUR16572	AGIWUR16818	AGIWUR17346	AGIWUR17400	AGIWUR17438	AGIWUR18191	AGIWUR18725	AGIWUR19511	AGIWUR19661	AGIWUR21391	AGIWUR21469	AGIWUR21848	AGIWUR22312	AGIWUR22682	AGIWUR22734
					AGIWUR16	AGIWUR17	AGIWUR33	AGIWUR63	AGIWUR66	AGIWUR70	AGIWUR100	AGIWUR120	AGIWUR129	AGIWUR133	AGIWUR146	AGIWUR153	AGIWUR187	AGIWUR214	AGIWUR221	AGIWUR222	AGIWUR230	AGIWUR237	AGIWUR294	AGIWUR307	AGIWUR320	AGIWUR326	AGIWUR362	AGIWUR364	AGIWUR379	AGIWUR390	AGIWUR435	AGIWUR437	AGIWUR440	AGIWUR441	AGIWUR442	AGIWUR447	AGIWUR450	AGIWUR452	AGIWUR456	AGIWUR474	AGIWUR485	AGIWUR490	AGIWUR531	AGIWUR545	AGIWUR564	AGIWUR577	AGIWUR584	AGIWUR619	AGIWUR633
					AGIWUR99	AGIWUR462	AGIWUR1077	AGIWUR1082	AGIWUR1085	AGIWUR1146	AGIWUR1645	AGIWUR1654	AGIWUR1795	AGIWUR1967	AGIWUR2280	AGIWUR2625	AGIWUR3068	AGIWUR3145	AGIWUR3836	AGIWUR4337	AGIWUR4458	AGIWUR4607	AGIWUR4714	AGIWUR4814	AGIWUR4948	AGIWUR5072	AGIWUR5504	AGIWUR5853	AGIWUR6051	AGIWUR6597	AGIWUR6604	AGIWUR6639	AGIWUR6683	AGIWUR6687	AGIWUR6840	AGIWUR6892	AGIWUR7784	AGIWUR7827	AGIWUR8079	AGIWUR8567	AGIWUR9014	AGIWUR9363	AGIWUR9464	AGIWUR9499	AGIWUR9526	AGIWUR9627	AGIWUR9839	AGIWUR10201	AGIWUR10485
					AGIWUR134	AGIWUR522	AGIWUR524	AGIWUR757	AGIWUR861	AGIWUR1779	AGIWUR2158	AGIWUR2413	AGIWUR2741	AGIWUR3057	AGIWUR3460	AGIWUR3887	AGIWUR4133	AGIWUR4184	AGIWUR4674	AGIWUR4811	AGIWUR5021	AGIWUR6189	AGIWUR6423	AGIWUR6661	AGIWUR6824	AGIWUR7380	AGIWUR7460	AGIWUR7509	AGIWUR7537	AGIWUR8029	AGIWUR8287	AGIWUR8630	AGIWUR8862	AGIWUR9189	AGIWUR10514	AGIWUR12105	AGIWUR12184	AGIWUR12344	AGIWUR12350	AGIWUR12485	AGIWUR12495	AGIWUR14134	AGIWUR14155	AGIWUR14202	AGIWUR14373	AGIWUR14511	AGIWUR14897	AGIWUR16493	AGIWUR16809
					AGIWUR1578	AGIWUR1864	AGIWUR2113	AGIWUR2716	AGIWUR3104	AGIWUR3365	AGIWUR3395	AGIWUR4094	AGIWUR8347	AGIWUR8523	AGIWUR10060	AGIWUR10503	AGIWUR10947	AGIWUR11614	AGIWUR12368	AGIWUR12464	AGIWUR13484	AGIWUR13709	AGIWUR19678	AGIWUR19981	AGIWUR20253	AGIWUR20661	AGIWUR22019	AGIWUR22717	AGIWUR24116	AGIWUR24587	AGIWUR26039	AGIWUR26051	AGIWUR27519	AGIWUR27902	AGIWUR29995	AGIWUR30799	AGIWUR31440	AGIWUR31668	AGIWUR32195	AGIWUR32651	AGIWUR33140	AGIWUR33999	AGIWUR34258	AGIWUR34512	AGIWUR35925	AGIWUR37776	AGIWUR38663	AGIWUR38896	AGIWUR38915
					AGIWUR3691	AGIWUR4026	AGIWUR10450	AGIWUR27311	AGIWUR29703	AGIWUR37198	AGIWUR37438	AGIWUR40654
[truncated: 4,185 more columns]

## Sheet: Supplemental Table 5
Term	Annotation	Group	Genes_in_group	Overlap_expected	Overlap	Fold_enrichment	Significance	Bonferroni
120	gene_association	flavonoid biosynthetic process	67	1.42739	9	2.65655	1.44434e-06	0.00895492
120	gene_association	flavonoid glucuronidation	67	1.42739	9	2.65655	1.44434e-06	0.00895492
120	gene_association	glucuronosyltransferase activity	63	1.34217	9	2.74536	8.02918e-07	0.00497809
120	gene_association	heme binding	137	2.91869	12	2.03964	7.51318e-06	0.0465817
120	gene_association	intracellular membrane-bounded organelle	111	2.36477	12	2.34326	6.95232e-07	0.00431044
120	gene_association	iron ion binding	104	2.21564	11	2.3117	2.18901e-06	0.0135719
120	gene_association	monooxygenase activity	92	1.95999	12	2.61411	7.44723e-08	0.000461728
120	gene_association	neuron fate specification	8	0.170434	4	4.55271	2.27316e-07	0.00140936
120	gene_association	oxidation-reduction process	509	10.8439	29	1.41917	5.46637e-07	0.00338915
120	gene_association	oxidoreductase activity, acting on paired donors, with incorporation or reduction of molecular oxygen	78	1.66173	11	2.72674	9.0469e-08	0.000560908
120	gene_association	transferase activity, transferring hexosyl groups	78	1.66173	9	2.43724	5.95189e-06	0.0369017
120	gene_class	cyp	76	1.61913	11	2.76422	6.71459e-08	0.000416305
120	gene_class	ugt	64	1.36347	9	2.72264	9.33754e-07	0.00578927
120	TFBS_Encode	NHR-28 L4 (OP317 20)	2895	61.6759	96	0.638328	2.09321e-06	0.0129779
120	TFBS_Encode	PQM-1 L3 (OP201 135)	1983	42.2464	73	0.789069	1.04799e-06	0.00649756
120	TFBS_Encode	PQM-1 L4 (OP201 223)	1656	35.2799	64	0.859226	9.86498e-07	0.00611629
480	anatomy_association	AFD	766	125.528	208	0.728572	5.0129e-15	3.108e-11
480	anatomy_association	ALM	183	29.9891	56	0.900988	5.08261e-07	0.00315122
480	anatomy_association	amphid neuron	296	48.507	83	0.774919	1.27649e-07	0.000791425
480	anatomy_association	AWB	766	125.528	208	0.728572	5.0129e-15	3.108e-11
480	anatomy_association	BAG	441	72.2688	169	1.22558	9.9137e-30	6.14649e-26
480	anatomy_association	CEM	297	48.6708	86	0.821279	1.54947e-08	9.60673e-05
480	anatomy_association	ciliated neuron	61	9.99637	25	1.32245	1.1103e-06	0.00688388
480	anatomy_association	DA neuron	1665	272.852	382	0.485456	1.38699e-13	8.59932e-10
480	anatomy_association	DB neuron	47	7.70212	20	1.37667	4.78004e-06	0.0296362
480	anatomy_association	dopaminergic neuron	1471	241.06	321	0.413181	5.87321e-09	3.64139e-05
480	anatomy_association	GABAergic neuron	859	140.769	233	0.727005	1.27249e-16	7.88947e-13
480	anatomy_association	germline precursor cell	932	152.731	209	0.452506	3.60687e-07	0.00223626
480	anatomy_association	HOB	311	50.9651	88	0.787994	3.56221e-08	0.000220857
480	anatomy_association	hypodermis	2580	422.797	588	0.47585	2.73004e-20	1.69263e-16
480	anatomy_association	I5 neuron	922	151.093	200	0.404567	6.64587e-06	0.0412044
480	anatomy_association	IL2 neuron	312	51.129	90	0.815784	9.19011e-09	5.69787e-05
480	anatomy_association	inner labial neuron	67	10.9796	30	1.45013	1.00165e-08	6.21025e-05
480	anatomy_association	muscle cell	1792	293.664	359	0.289818	7.79882e-06	0.0483527
480	anatomy_association	neuron	3914	641.406	748	0.2218	1.41242e-07	0.000875699
480	anatomy_association	OLL	2707	443.609	545	0.296967	1.07085e-08	6.63929e-05
480	anatomy_association	OLLL	39	6.39112	20	1.64586	9.06654e-08	0.000562125
480	anatomy_association	OLLR	40	6.555	20	1.60933	1.61395e-07	0.00100065
480	anatomy_association	outer labial neuron	39	6.39112	20	1.64586	9.06654e-08	0.000562125
480	anatomy_association	PDEL	43	7.04662	22	1.6425	2.61073e-08	0.000161865
480	anatomy_association	PDER	43	7.04662	22	1.6425	2.61073e-08	0.000161865
480	anatomy_association	pharyngeal muscle cell	861	141.096	228	0.692354	4.98195e-15	3.08881e-11
480	anatomy_association	phasmid neuron	175	28.6781	56	0.965477	9.44125e-08	0.000585358
480	anatomy_association	PHBL	91	14.9126	33	1.14593	1.11727e-06	0.0069271
480	anatomy_association	PHBR	90	14.7487	32	1.11748	2.59634e-06	0.0160973
480	anatomy_association	PLM	184	30.153	56	0.893126	6.20222e-07	0.00384538
480	anatomy_association	PVD	2707	443.609	545	0.296967	1.07085e-08	6.63929e-05
480	anatomy_association	R2BL	50	8.19374	21	1.35779	3.8964e-06	0.0241577
480	anatomy_association	R2BR	50	8.19374	21	1.35779	3.8964e-06	0.0241577
480	anatomy_association	R3BL	48	7.86599	20	1.3463	7.19048e-06	0.044581
480	anatomy_association	R3BR	48	7.86599	20	1.3463	7.19048e-06	0.044581
480	anatomy_association	R4BL	49	8.02987	21	1.38694	2.57984e-06	0.015995
480	anatomy_association	R4BR	49	8.02987	21	1.38694	2.57984e-06	0.015995
480	anatomy_association	R6BL	49	8.02987	21	1.38694	2.57984e-06	0.015995
480	anatomy_association	R6BR	49	8.02987	21	1.38694	2.57984e-06	0.015995
480	anatomy_association	ray neuron type B	299	48.9986	86	0.811596	2.18586e-08	0.000135523
480	anatomy_association	SABD	16	2.622	10	1.93126	4.38464e-06	0.0271848
480	anatomy_association	sensory neuron	101	16.5514	36	1.12105	6.74538e-07	0.00418214
480	anatomy_association	VA neuron	916	150.109	246	0.712644	6.49042e-17	4.02406e-13
480	anatomy_association	VB neuron	40	6.555	18	1.45733	4.43098e-06	0.0274721
480	anatomy_association	ventral nerve cord	1340	219.592	298	0.440485	2.88752e-09	1.79026e-05
480	anatomy_association	Z1	538	88.1647	127	0.526556	4.58225e-06	0.0284099
480	anatomy_association	Z4	538	88.1647	127	0.526556	4.58225e-06	0.0284099
480	anatomy_association	Z4.aapppap (5L) nucleus	680	111.435	195	0.807273	8.92076e-17	5.53087e-13
480	development_association	1.5-fold embryo Ce	157	25.7284	50	0.958569	4.8063e-07	0.00297991
480	development_association	2-fold embryo Ce	200	32.775	64	0.965477	1.34674e-08	8.34976e-05
480	development_association	3-fold embryo Ce	254	41.6242	86	1.04691	2.08962e-12	1.29556e-08
480	development_association	adult Ce	3119	511.126	603	0.23848	7.21804e-07	0.00447518
480	development_association	fully-elongated embryo Ce	584	95.7029	177	0.887114	5.98258e-18	3.7092e-14
480	development_association	L1 larva Ce	1453	238.11	334	0.488219	4.38102e-12	2.71623e-08
480	development_association	L2 larva Ce	1443	236.471	332	0.489517	4.53796e-12	2.81354e-08
480	development_association	L3 larva Ce	1467	240.404	327	0.443827	3.5116e-10	2.17719e-06
480	development_association	L4 larva Ce	1512	247.779	342	0.464943	2.03376e-11	1.26093e-07
480	disease_association	Alexander disease	9	1.47487	8	2.43941	8.43884e-08	0.000523208
480	disease_association	autosomal recessive limb-girdle muscular dystrophy type 2R	9	1.47487	8	2.43941	8.43884e-08	0.000523208
480	disease_association	cataract 30	9	1.47487	8	2.43941	8.43884e-08	0.000523208
480	disease_association	Charcot-Marie-Tooth disease type 1F	9	1.47487	8	2.43941	8.43884e-08	0.000523208
480	disease_association	Charcot-Marie-Tooth disease type 2E	9	1.47487	8	2.43941	8.43884e-08	0.000523208
480	disease_association	dilated cardiomyopathy 1I	9	1.47487	8	2.43941	8.43884e-08	0.000523208
480	disease_association	Dowling-Degos disease	10	1.63875	9	2.45733	1.37947e-08	8.55271e-05
480	disease_association	epidermolysis bullosa simplex	10	1.63875	9	2.45733	1.37947e-08	8.55271e-05
480	disease_association	epidermolytic hyperkeratosis	9	1.47487	8	2.43941	8.43884e-08	0.000523208
480	disease_association	hereditary mucosal leukokeratosis	9	1.47487	8	2.43941	8.43884e-08	0.000523208
480	disease_association	hypotrichosis	10	1.63875	8	2.28741	7.19731e-07	0.00446233
480	disease_association	Meesmann corneal dystrophy	9	1.47487	8	2.43941	8.43884e-08	0.000523208
480	disease_association	monilethrix	9	1.47487	8	2.43941	8.43884e-08	0.000523208
480	disease_association	multiple pterygium syndrome	16	2.622	10	1.93126	4.38464e-06	0.0271848
480	disease_association	myofibrillar myopathy 1	9	1.47487	8	2.43941	8.43884e-08	0.000523208
480	disease_association	nonepidermolytic palmoplantar keratoderma	9	1.47487	8	2.43941	8.43884e-08	0.000523208
480	gene_association	axon	146	23.9257	46	0.943071	1.76991e-06	0.0109734
480	gene_association	axoneme	11	1.80262	8	2.1499	3.37713e-06	0.0209382
480	gene_association	BBSome	6	0.983249	6	2.60933	0	0
480	gene_association	cell junction	165	27.0394	68	1.33047	6.71731e-15	4.16473e-11
480	gene_association	cell projection organization	21	3.44137	12	1.80198	3.29991e-06	0.0204594
480	gene_association	ciliary basal body	31	5.08012	21	2.04745	2.16205e-11	1.34047e-07
480	gene_association	ciliary base	5	0.819374	5	2.60933	0	0
480	gene_association	ciliary transition zone	21	3.44137	13	1.91746	3.6016e-07	0.00223299
480	gene_association	cilium assembly	30	4.91625	19	1.95037	1.03281e-09	6.40343e-06
480	gene_association	cuticle development	19	3.11362	12	1.94637	6.10005e-07	0.00378203
480	gene_association	epithelial cell development	23	3.76912	15	1.99266	2.00166e-08	0.000124103
480	gene_association	excitatory postsynaptic potential	33	5.40787	16	1.56494	3.46931e-06	0.0215098
480	gene_association	extracellular ligand-gated ion channel activity	98	16.0597	35	1.12391	8.79756e-07	0.00545449
480	gene_association	extracellular region	311	50.9651	87	0.771506	7.46767e-08	0.000462996
480	gene_association	inorganic cation transmembrane transport	4	0.6555	4	2.60933	0	0
480	gene_association	intermediate filament	17	2.78587	12	2.10683	7.4237e-08	0.00046027
480	gene_association	intraciliary retrograde transport	8	1.311	7	2.41669	5.16098e-07	0.00319981
480	gene_association	ion channel activity	80	13.11	32	1.28741	1.07193e-07	0.000664596
480	gene_association	ion transmembrane transport	143	23.4341	47	1.00405	3.47999e-07	0.0021576
480	gene_association	ion transport	364	59.6505	102	0.773964	5.92681e-09	3.67462e-05
480	gene_association	molting cycle process	17	2.78587	12	2.10683	7.4237e-08	0.00046027
480	gene_association	neuronal cell body	138	22.6147	45	0.992662	7.57851e-07	0.00469868
480	gene_association	non-motile cilium assembly	33	5.40787	24	2.1499	7.55889e-14	4.68651e-10
480	gene_association	plasma membrane	581	95.2113	161	0.757856	9.74422e-13	6.04142e-09
480	gene_association	regulation of backward locomotion	7	1.14712	6	2.38694	3.15546e-06	0.0195638
480	gene_association	regulation of muscle contraction	11	1.80262	8	2.1499	3.37713e-06	0.0209382
480	gene_association	sensory perception of mechanical stimulus	19	3.11362	12	1.94637	6.10005e-07	0.00378203
480	gene_association	single-organism transport	7	1.14712	6	2.38694	3.15546e-06	0.0195638
480	gene_association	synapse	143	23.4341	54	1.20435	1.75472e-10	1.08793e-06
480	gene_association	synaptic vesicle	22	3.60525	12	1.73486	6.85256e-06	0.0424859
480	gene_association	voltage-gated calcium channel activity	9	1.47487	8	2.43941	8.43884e-08	0.000523208
480	phenotype_association	amphid phasmid morphology variant	57	9.34087	24	1.36141	9.31431e-07	0.00577487
480	phenotype_association	body muscle displaced	10	1.63875	8	2.28741	7.19731e-07	0.00446233
480	phenotype_association	body posture wavelength decreased	130	21.3037	41	0.944518	5.54731e-06	0.0343933
480	phenotype_association	body wall muscle sarcomere morphology variant	112	18.354	39	1.08738	5.24852e-07	0.00325408
480	phenotype_association	chloride chemotaxis defective	16	2.622	10	1.93126	4.38464e-06	0.0271848
480	phenotype_association	cilia absent	4	0.6555	4	2.60933	0	0
480	phenotype_association	cuticle integrity variant	9	1.47487	7	2.24676	3.96978e-06	0.0246126
480	phenotype_association	dauer defective	30	4.91625	15	1.60933	3.72639e-06	0.0231036
480	phenotype_association	evoked postsynaptic current variant	22	3.60525	16	2.1499	4.87543e-10	3.02277e-06
480	phenotype_association	foraging reduced	4	0.6555	4	2.60933	0	0
480	phenotype_association	forward point velocity variant	47	7.70212	20	1.37667	4.78004e-06	0.0296362
480	phenotype_association	frequency of body bend variant	173	28.3504	51	0.84713	5.06289e-06	0.0313899
480	phenotype_association	head bend angle variant	165	27.0394	50	0.886867	2.54369e-06	0.0157709
480	phenotype_association	male ray morphology variant	32	5.244	16	1.60933	1.9852e-06	0.0123082
480	phenotype_association	nose movement variant	172	28.1865	53	0.910989	7.60228e-07	0.00471341
480	phenotype_association	odorant positive chemotaxis defective	18	2.94975	11	1.89884	2.57183e-06	0.0159454
480	phenotype_association	osmotic avoidance defective	34	5.57175	16	1.52187	5.87995e-06	0.0364557
480	phenotype_association	paralyzed	138	22.6147	43	0.927074	4.94781e-06	0.0306764
480	phenotype_association	path curvature increased	80	13.11	30	1.1943	1.3216e-06	0.00819395
480	phenotype_association	pausing variant	49	8.02987	21	1.38694	2.57984e-06	0.015995
480	phenotype_association	predator escape defective	4	0.6555	4	2.60933	0	0
480	phenotype_association	quiescence variant	35	5.73562	19	1.72798	4.82553e-08	0.000299183
480	phenotype_association	ray tips swollen	4	0.6555	4	2.60933	0	0
480	phenotype_association	roaming reduced	68	11.1435	29	1.37985	6.62454e-08	0.000410721
480	phenotype_association	short	157	25.7284	49	0.929422	1.20223e-06	0.00745385
480	phenotype_association	shrinker	9	1.47487	7	2.24676	3.96978e-06	0.0246126
480	phenotype_association	small	394	64.5667	98	0.601991	4.92049e-06	0.030507
480	phenotype_association	sodium chemotaxis defective	13	2.13037	9	2.07882	2.437e-06	0.0151094
480	phenotype_association	tail bend angle variant	134	21.9592	43	0.969509	2.06539e-06	0.0128054
480	phenotype_association	turning frequency variant	174	28.5142	54	0.921277	4.72742e-07	0.002931
480	phenotype2go	positive regulation of multicellular organism growth	390	63.9112	97	0.601916	5.46941e-06	0.0339104
480	rnai_phenotypes	body wall muscle sarcomere morphology variant	112	18.354	39	1.08738	5.24852e-07	0.00325408
480	gene_class	fbxb	83	13.6016	59	2.11694	1.57074e-29	9.73861e-26
480	gene_class	fbxc	41	6.71887	18	1.42171	6.99213e-06	0.0433512
480	gene_class	lpr	7	1.14712	6	2.38694	3.15546e-06	0.0195638
480	gene_class	mam	8	1.311	7	2.41669	5.16098e-07	0.00319981
480	gene_class	sdz	33	5.40787	18	1.73486	8.88164e-08	0.000550661
480	gene_class	tmem	4	0.6555	4	2.60933	0	0
480	gene_class	unc	91	14.9126	41	1.45909	2.79346e-11	1.73194e-07
60	anatomy_association	intestinal cell	122	1.53434	11	2.84181	4.52218e-08	0.000280375
60	anatomy_association	neuroblast	26	0.326991	5	3.93461	6.91856e-07	0.00428951
60	anatomy_association	P10.p	16	0.201225	4	4.31312	1.1757e-06	0.00728931
60	anatomy_association	P11.p	20	0.251531	4	3.99119	4.005e-06	0.024831
60	anatomy_association	P12.p	17	0.213802	4	4.22565	1.64853e-06	0.0102209
60	anatomy_association	P9.p	16	0.201225	4	4.31312	1.1757e-06	0.00728931
60	gene_association	oxidation-reduction process	509	6.40147	23	1.84516	2.99928e-08	0.000185956
60	gene_association	oxidoreductase activity	379	4.76652	18	1.91699	3.50088e-07	0.00217054
60	phenotype_association	neuronal cell fate specification variant	21	0.264108	4	3.9208	5.20284e-06	0.0322576
60	TFBS_Encode	NHR-28 L4 (OP317 20)	2895	36.4092	69	0.922294	1.88326e-08	0.000116762

## Sheet: Supplemental Table 6
SpotID	gene_WBID	gene_public_name	gene_sequence_name	chromosome	gene_bp_start	gene_bp_end	cluster
AGIWUR10201	WBGene00021335	spp-23	Y34D9A.11	I	1018835	1019229	1
AGIWUR10262							1
AGIWUR10990	WBGene00043302	F32D8.11	F32D8.11	V	10887873	10889004	1
AGIWUR11007	WBGene00018675	F52C9.5	F52C9.5	III	5302218	5306324	1
AGIWUR12380	WBGene00018398	sptl-2	F43H9.2	V	8017947	8021715	1
AGIWUR12569	WBGene00012325	W07A12.8	W07A12.8	II	9163368	9165800	1
AGIWUR12761	WBGene00019609	K10B3.1	K10B3.1	X	3135486	3136663	1
AGIWUR13299							1
AGIWUR13403	WBGene00022887	ZK1290.5	ZK1290.5	II	7529643	7530991	1
AGIWUR14002							1
AGIWUR14155	WBGene00020052	R13A5.10	R13A5.10	III	7582033	7582999	1
AGIWUR14373	WBGene00015043	cyp-34A8	B0213.14	V	3964779	3967880	1
AGIWUR14440							1
AGIWUR14897	WBGene00010251	sta-2	F58E6.1	V	9741206	9744326	1
AGIWUR1578	WBGene00045305	ZC250.4	ZC250.4	V	5812316	5813157	1
AGIWUR15910	WBGene00001993	hpd-1	T21C12.2	III	10535526	10537682	1
AGIWUR16077	WBGene00021335	spp-23	Y34D9A.11	I	1018835	1019229	1
AGIWUR16493	WBGene00010251	sta-2	F58E6.1	V	9741206	9744326	1
AGIWUR16595	WBGene00019803	PDB1.1	PDB1.1	X	7556788	7559085	1
AGIWUR16809	WBGene00009533	F38B7.2	F38B7.2	V	11543857	11545290	1
AGIWUR17592							1
AGIWUR18191							1
AGIWUR1830	WBGene00020587	ugt-9	T19H12.1	V	4896028	4897969	1
AGIWUR18331	WBGene00017703	F22E5.1	F22E5.1	II	2673908	2677588	1
AGIWUR18665	WBGene00004191	prx-1	C11H1.4	X	14313721	14326800	1
AGIWUR18977	WBGene00010251	sta-2	F58E6.1	V	9741206	9744326	1
AGIWUR19057	WBGene00017077	D2096.10	D2096.10	IV	8387626	8389239	1
AGIWUR19685	WBGene00009485	F36G9.3	F36G9.3	V	15957406	15959554	1
AGIWUR20253	WBGene00009824	gpdh-1	F47G4.3	I	14075836	14078211	1
AGIWUR20991	WBGene00008375	D1054.8	D1054.8	V	10784236	10785367	1
AGIWUR22048	WBGene00019609	K10B3.1	K10B3.1	X	3135486	3136663	1
AGIWUR22808	WBGene00011673	cyp-13A6	T10B9.3	II	9800761	9802721	1
AGIWUR23332	WBGene00006685	twk-33	W06D12.5	V	17710040	17714377	1
AGIWUR23992	WBGene00021500	Y40C7B.4	Y40C7B.4	X	17256235	17256780	1
AGIWUR24116							1
AGIWUR24405	WBGene00002273	lec-10	W01A11.4	V	6488203	6489120	1
AGIWUR24409	WBGene00016943	acdh-1	C55B7.4	I	6497436	6499560	1
AGIWUR24534	WBGene00021335	spp-23	Y34D9A.11	I	1018835	1019229	1
AGIWUR24587	WBGene00013883	npr-13	ZC412.1	V	14852826	14858596	1
AGIWUR246	WBGene00020559	best-17	T19C3.1	III	607045	609973	1
AGIWUR25263	WBGene00020058	R13D11.4	R13D11.4	V	810793	814726	1
AGIWUR2529	WBGene00007455	ugt-22	C08F11.8	IV	13639260	13644402	1
AGIWUR25740	WBGene00011105	R07E3.4	R07E3.4	X	10330547	10331900	1
AGIWUR26344	WBGene00007913	cyp-36A1	C34B7.3	I	8341709	8346023	1
AGIWUR26410	WBGene00008594	clec-57	F08H9.6	V	14469191	14472448	1
AGIWUR26662	WBGene00001757	gst-9	R05F9.5	II	4891573	4893573	1
AGIWUR27742	WBGene00010985	R03A10.5	R03A10.5	X	15446724	15450362	1
AGIWUR2796							1
AGIWUR28605	WBGene00018755	bcmo-2	F53C3.12	II	3908491	3910837	1
AGIWUR28680	WBGene00006668	twk-13	R04F11.4	V	12320187	12337744	1
AGIWUR28686	WBGene00016667	C45E5.4	C45E5.4	IV	5735019	5737106	1
AGIWUR30377	WBGene00009533	F38B7.2	F38B7.2	V	11543857	11545290	1
AGIWUR30771	WBGene00007495	C09G9.5	C09G9.5	IV	8886528	8888602	1
AGIWUR32926	WBGene00011339	T01G5.1	T01G5.1	V	15116844	15119617	1
AGIWUR33264	WBGene00017751	F23F12.3	F23F12.3	III	6500514	6507717	1
AGIWUR33388	WBGene00009533	F38B7.2	F38B7.2	V	11543857	11545290	1
AGIWUR3404	WBGene00009518	clec-166	F38A1.5	IV	1249018	1251366	1
AGIWUR34512	WBGene00249817	F42G8.19	F42G8.19	IV	8127734	8128909	1
AGIWUR35040	WBGene00022870	ZK1240.5	ZK1240.5	II	2316163	2317877	1
AGIWUR35284	WBGene00019234	ugt-8	H23N18.3	V	4903930	4905918	1
AGIWUR36000	WBGene00010924	M153.1	M153.1	X	12146832	12148529	1
AGIWUR36068	WBGene00012582	clec-8	Y38E10A.4	II	12575691	12577748	1
AGIWUR36196	WBGene00016705	C46C11.2	C46C11.2	X	4632348	4635784	1
AGIWUR36901	WBGene00009110	F25D1.5	F25D1.5	V	10545741	10546799	1
AGIWUR37572	WBGene00003847	blmp-1	F25D7.3	I	10409302	10414707	1
AGIWUR38275	WBGene00016003	C18H9.5	C18H9.5	II	6692748	6695566	1
AGIWUR39569	WBGene00006685	twk-33	W06D12.5	V	17710040	17714377	1
AGIWUR39584	WBGene00010251	sta-2	F58E6.1	V	9741206	9744326	1
AGIWUR39770	WBGene00021335	spp-23	Y34D9A.11	I	1018835	1019229	1
AGIWUR39783	WBGene00004062	pmp-5	T10H9.5	V	6662191	6665813	1
AGIWUR40504	WBGene00010274	F58G6.3	F58G6.3	IV	9653535	9654175	1
AGIWUR40661	WBGene00006668	twk-13	R04F11.4	V	12320187	12337744	1
AGIWUR40665	WBGene00019565	cyp-35A3	K09D9.2	V	4022609	4024475	1
AGIWUR40926	WBGene00012439	Y12A6A.1	Y12A6A.1	X	13619938	13621728	1
AGIWUR41456	WBGene00008372	D1054.5	D1054.5	V	10772819	10776578	1
AGIWUR41953	WBGene00014070	srxa-9	ZK678.4	X	15747005	15752138	1
AGIWUR4215	WBGene00000515	ckc-1	T27A10.3	X	3576608	3578830	1
AGIWUR42520	WBGene00012535	Y37A1A.2	Y37A1A.2	IV	13905991	13912297	1
AGIWUR42551	WBGene00003643	nhr-53	K06B4.11	V	15700606	15702363	1
AGIWUR43036	WBGene00010251	sta-2	F58E6.1	V	9741206	9744326	1
AGIWUR43456	WBGene00006685	twk-33	W06D12.5	V	17710040	17714377	1
AGIWUR43555	WBGene00001993	hpd-1	T21C12.2	III	10535526	10537682	1
AGIWUR43950	WBGene00003664	nhr-74	C27C7.3	I	11429029	11432145	1
AGIWUR449	WBGene00000515	ckc-1	T27A10.3	X	3576608	3578830	1
AGIWUR44994	WBGene00019609	K10B3.1	K10B3.1	X	3135486	3136663	1
AGIWUR45106							1
AGIWUR478							1
AGIWUR4963							1
AGIWUR5021	WBGene00016094	C25E10.4	C25E10.4	V	9033567	9035605	1
AGIWUR5853							1
AGIWUR6051	WBGene00001761	gst-13	T26C5.1	II	9231457	9232340	1
AGIWUR6189	WBGene00010251	sta-2	F58E6.1	V	9741206	9744326	1
AGIWUR6277	WBGene00045013	F08A7.1	F08A7.1	IV	17440642	17442125	1
AGIWUR7520	WBGene00019609	K10B3.1	K10B3.1	X	3135486	3136663	1
AGIWUR7583	WBGene00019609	K10B3.1	K10B3.1	X	3135486	3136663	1
AGIWUR8047	WBGene00006351	sur-5	K03A1.5	X	7301357	7305570	1
AGIWUR8630	WBGene00003847	blmp-1	F25D7.3	I	10409302	10414707	1
AGIWUR8718	WBGene00016003	C18H9.5	C18H9.5	II	6692748	6695566	1
AGIWUR8740	WBGene00006680	twk-28	C52B9.6	X	4274786	4279344	1
AGIWUR9083	WBGene00009241	F28H7.8	F28H7.8	V	10758958	10760663	1
AGIWUR9839	WBGene00021335	spp-23	Y34D9A.11	I	1018835	1019229	1
AGIWUR997	WBGene00020081	sdz-29	R52.10	II	2123687	2129281	1
AGIWUR10184							2
AGIWUR10235							2
AGIWUR10485	WBGene00044182	F09C6.12	F09C6.12	V	16882878	16883142	2
AGIWUR10600	WBGene00001059	dpf-6	F44B9.1	III	8038241	8041374	2
AGIWUR10743	WBGene00015582	C07H6.9	C07H6.9	III	7498819	7499447	2
AGIWUR1082	WBGene00011624	T08G5.3	T08G5.3	V	14026336	14027484	2
AGIWUR10933	WBGene00015386	C03B8.3	C03B8.3	III	7712309	7717314	2
AGIWUR11380							2
AGIWUR11454	WBGene00012696	reps-1	Y39B6A.38	V	18986498	18990421	2
AGIWUR1146	WBGene00020672	T22B7.3	T22B7.3	X	5647378	5650213	2
AGIWUR11886	WBGene00019515	ugt-19	K08B4.3	IV	6076692	6079945	2
AGIWUR12045	WBGene00015386	C03B8.3	C03B8.3	III	7712309	7717314	2
AGIWUR12207	WBGene00008592	F08H9.4	F08H9.4	V	14463588	14464428	2
AGIWUR12485							2
AGIWUR12565	WBGene00019248	H27M09.5	H27M09.5	I	6845175	6846952	2
AGIWUR13202	WBGene00004236	ptr-22	Y80D3A.7	V	18919296	18931379	2
AGIWUR13203	WBGene00010460	clec-142	K01C8.8	II	8278686	8281035	2
AGIWUR13484	WBGene00007953	hda-11	C35A5.9	V	10526298	10528396	2
AGIWUR13588	WBGene00015386	C03B8.3	C03B8.3	III	7712309	7717314	2
AGIWUR14082	WBGene00007183	B0462.4	B0462.4	V	18329112	18331179	2
AGIWUR15062	WBGene00009049	F22B8.7	F22B8.7	V	16094584	16097320	2
AGIWUR15679	WBGene00022752	ZK484.6	ZK484.6	I	6090015	6090919	2
AGIWUR16238	WBGene00001480	fmo-5	H24K24.5	V	899310	903665	2
AGIWUR16259	WBGene00020947	W02F12.2	W02F12.2	V	6695147	6697652	2
AGIWUR16331	WBGene00019742	nhr-202	M02H5.4	V	462600	464963	2
AGIWUR1645	WBGene00013713	Y106G6G.4	Y106G6G.4	I	10321711	10323398	2
AGIWUR17076	WBGene00007892	C33B4.4	C33B4.4	II	11375608	11376269	2
AGIWUR17438	WBGene00021076	W07E6.5	W07E6.5	II	476222	478063	2
AGIWUR18910	WBGene00020007	R11F4.1	R11F4.1	II	4091837	4094349	2
AGIWUR18948	WBGene00014854	W05B2.3	W05B2.3	III	10967779	10969472	2
AGIWUR19001	WBGene00017331	ugt-40	F10D2.5	V	7139477	7141964	2
AGIWUR19040	WBGene00009412	F35E2.5	F35E2.5	I	11741603	11743951	2
AGIWUR19634	WBGene00008137	sfxn-1.4	C47D12.3	II	11679091	11681068	2
AGIWUR19644	WBGene00007744	C26D10.3	C26D10.3	II	8325386	8329658	2
AGIWUR1967	WBGene00009535	F38C2.1	F38C2.1	IV	16247431	16251790	2
AGIWUR19730	WBGene00009054	F22D6.9	F22D6.9	I	7099810	7101775	2
AGIWUR19837	WBGene00011624	T08G5.3	T08G5.3	V	14026336	14027484	2
AGIWUR19891	WBGene00044181	F09C6.11	F09C6.11	V	16881901	16882310	2
AGIWUR20232	WBGene00044182	F09C6.12	F09C6.12	V	16882878	16883142	2
AGIWUR20410	WBGene00002194	kin-6	ZK20.2	II	11640454	11641778	2
AGIWUR2083	WBGene00044514	R09E12.9	R09E12.9	V	777571	778235	2
AGIWUR20839	WBGene00015453	C04G6.2	C04G6.2	II	5093214	5094263	2
AGIWUR20924	WBGene00011624	T08G5.3	T08G5.3	V	14026336	14027484	2
AGIWUR21158	WBGene00007245	C01G12.5	C01G12.5	II	14586527	14587507	2
AGIWUR21159							2
AGIWUR21290	WBGene00044181	F09C6.11	F09C6.11	V	16881901	16882310	2
AGIWUR21569	WBGene00016502	C37C3.10	C37C3.10	V	7862275	7863070	2
AGIWUR22071	WBGene00008296	cdr-2	C54D10.1	V	12414640	12415709	2
AGIWUR22117	WBGene00012702	ztf-20	Y39B6A.46	V	18958240	18960172	2
AGIWUR22325	WBGene00015386	C03B8.3	C03B8.3	III	7712309	7717314	2
AGIWUR22415	WBGene00005935	srx-44	T10C6.4	V	16020342	16022652	2
AGIWUR22628	WBGene00011672	cyp-13A5	T10B9.2	II	9798277	9800363	2
AGIWUR22717	WBGene00009589	F40F11.4	F40F11.4	IV	11588263	11592240	2
AGIWUR22840	WBGene00010434	H40L08.3	H40L08.3	X	15069743	15076480	2
AGIWUR23797							2
AGIWUR2413	WBGene00044712	pals-15	F22G12.8	I	13144912	13146453	2
AGIWUR24234	WBGene00019899	R05G6.5	R05G6.5	IV	7508514	7509475	2
AGIWUR24628	WBGene00014903	Y49E10.8	Y49E10.8	III	12389885	12390556	2
AGIWUR24729	WBGene00009833	F47G9.6	F47G9.6	V	11329400	11330775	2
AGIWUR2485	WBGene00003652	nhr-62	Y67A6A.2	I	9839598	9844809	2
AGIWUR25069	WBGene00045319	M04B2.8	M04B2.8	IV	11517186	11517620	2
AGIWUR25210	WBGene00017396	F12A10.7	F12A10.7	II	5497285	5498256	2
AGIWUR25343	WBGene00016999	D1005.5	D1005.5	X	1470998	1472919	2
AGIWUR25465	WBGene00015381	C03B1.13	C03B1.13	X	6335279	6338035	2
AGIWUR25769	WBGene00017647	F20H11.4	F20H11.4	III	6608622	6610455	2
AGIWUR25829	WBGene00007946	ugt-33	C35A5.2	V	10493406	10496477	2
AGIWUR25900	WBGene00044443	ZC21.10	ZC21.10	III	8530077	8531123	2
AGIWUR25974	WBGene00016506	abhd-5.1	C37H5.2	V	4847653	4849838	2
AGIWUR26403	WBGene00015386	C03B8.3	C03B8.3	III	7712309	7717314	2
AGIWUR26790	WBGene00008944	F19B2.5	F19B2.5	V	20162649	20164561	2
AGIWUR2689	WBGene00011671	cyp-13A4	T10B9.1	II	9795848	9797740	2
AGIWUR27402	WBGene00010071	sre-45	F54F11.3	II	13517912	13522925	2
AGIWUR2741	WBGene00010063	dhrs-4	F54F3.4	V	12922608	12924156	2
AGIWUR27411							2
AGIWUR27625	WBGene00012744	Y40H7A.4	Y40H7A.4	IV	15167800	15175536	2
AGIWUR27756							2
AGIWUR28409	WBGene00007368	C06B8.2	C06B8.2	V	15476086	15478566	2
AGIWUR28423	WBGene00009217	spe-45	F28D1.8	IV	12387720	12390095	2
AGIWUR28460	WBGene00020527	T15B7.15	T15B7.15	V	6836725	6838630	2
AGIWUR28615	WBGene00015796	C15F1.5	C15F1.5	II	6967900	6970615	2
AGIWUR29039	WBGene00000372	cyp-13A7	T10B9.10	II	9803620	9805510	2
AGIWUR2916	WBGene00022528	srt-13	ZC142.1	V	4247969	4250147	2
AGIWUR29716	WBGene00194649	Y57G11C.1130	Y57G11C.1130	IV	14782644	14783342	2
AGIWUR30023	WBGene00013556	Y75B8A.23	Y75B8A.23	III	12250602	12251009	2
AGIWUR30228	WBGene00044443	ZC21.10	ZC21.10	III	8530077	8531123	2
AGIWUR30799							2
AGIWUR30801							2
AGIWUR31412	WBGene00009412	F35E2.5	F35E2.5	I	11741603	11743951	2
AGIWUR31565	WBGene00015592	C08D8.1	C08D8.1	V	8345759	8349909	2
AGIWUR31606	WBGene00044182	F09C6.12	F09C6.12	V	16882878	16883142	2
AGIWUR31909	WBGene00020895	T28D9.3	T28D9.3	II	6485677	6488861	2
AGIWUR31959							2
AGIWUR32194	WBGene00044525	Y73C8B.5	Y73C8B.5	V	3197268	3198333	2
AGIWUR32277	WBGene00020007	R11F4.1	R11F4.1	II	4091837	4094349	2
AGIWUR32906	WBGene00012088	T27E7.3	T27E7.3	IV	14529018	14530809	2
AGIWUR32981							2
AGIWUR33026	WBGene00015692	ugt-25	C10H11.3	I	4731603	4735276	2
AGIWUR33306	WBGene00007953	hda-11	C35A5.9	V	10526298	10528396	2
AGIWUR33769	WBGene00000562	cng-1	F14H8.6	V	15025740	15031473	2
AGIWUR3395	WBGene00012155	VW02B12L.2	VW02B12L.2	II	11439177	11439762	2
AGIWUR33983	WBGene00013080	Y51A2D.13	Y51A2D.13	V	18573056	18579784	2
AGIWUR34258							2
AGIWUR34500	WBGene00008499	cyp-37A1	F01D5.9	II	14013825	14016965	2
AGIWUR34667	WBGene00009255	ugt-34	F29F11.2	V	10654417	10656976	2
AGIWUR35557	WBGene00017332	ugt-37	F10D2.6	V	7141942	7145318	2
AGIWUR35998	WBGene00011624	T08G5.3	T08G5.3	V	14026336	14027484	2
AGIWUR36132							2
AGIWUR36221	WBGene00015709	cyp-33A1	C12D5.7	V	7679314	7681615	2
AGIWUR36266	WBGene00044760	Y71H2AM.25	Y71H2AM.25	III	2802450	2803681	2
AGIWUR36410	WBGene00001646	gna-1	B0024.12	V	10319535	10320158	2
AGIWUR36643							2
AGIWUR36664	WBGene00003969	pef-1	F23H11.8	III	919528	926314	2
AGIWUR370	WBGene00044539	K09H11.9	K09H11.9	V	5714760	5716581	2
AGIWUR37154	WBGene00011672	cyp-13A5	T10B9.2	II	9798277	9800363	2
AGIWUR37255	WBGene00010857	M04C9.2	M04C9.2	I	9344724	9349558	2
AGIWUR37370	WBGene00219283	F55H12.7	F55H12.7	I	8863996	8865475	2
AGIWUR38068	WBGene00013027	Y49A3A.4	Y49A3A.4	V	14356900	14358390	2
AGIWUR38116	WBGene00003161	mdf-2	Y69A2AR.30	IV	2636228	2641117	2
AGIWUR38236	WBGene00020895	T28D9.3	T28D9.3	II	6485677	6488861	2
AGIWUR38265	WBGene00044181	F09C6.11	F09C6.11	V	16881901	16882310	2
AGIWUR38286	WBGene00000685	col-111	F29B9.9	IV	4655776	4657783	2
AGIWUR3836	WBGene00015453	C04G6.2	C04G6.2	II	5093214	5094263	2
AGIWUR38528	WBGene00016654	C44E4.5	C44E4.5	I	4605655	4610202	2
AGIWUR38915	WBGene00006130	str-68	Y73C8C.6	V	3106228	3107550	2
AGIWUR38988							2
AGIWUR39279	WBGene00007994	C37E2.2	C37E2.2	X	14176050	14178608	2
AGIWUR39362	WBGene00010163	F56H6.2	F56H6.2	I	12287199	12289307	2
AGIWUR39476							2
AGIWUR39780	WBGene00001059	dpf-6	F44B9.1	III	8038241	8041374	2
AGIWUR39868							2
AGIWUR40172	WBGene00006321	sup-12	T22B2.4	X	3904591	3907671	2
AGIWUR40272	WBGene00004342	rfs-1	C30A5.2	III	8226478	8227650	2
AGIWUR41910	WBGene00044182	F09C6.12	F09C6.12	V	16882878	16883142	2
AGIWUR41931	WBGene00044443	ZC21.10	ZC21.10	III	8530077	8531123	2
AGIWUR42079	WBGene00001548	gcy-23	T26C12.4	IV	3282885	3289337	2
AGIWUR42083	WBGene00013906	ugt-5	ZC455.6	V	12790698	12792965	2
AGIWUR42384	WBGene00001663	gpa-1	T19C4.6	V	11174567	11177559	2
AGIWUR42607	WBGene00008591	F08H9.3	F08H9.3	V	14461943	14462809	2
AGIWUR42766							2
AGIWUR43324	WBGene00044514	R09E12.9	R09E12.9	V	777571	778235	2
AGIWUR4334	WBGene00015386	C03B8.3	C03B8.3	III	7712309	7717314	2
AGIWUR43793	WBGene00044181	F09C6.11	F09C6.11	V	16881901	16882310	2
AGIWUR43877	WBGene00020895	T28D9.3	T28D9.3	II	6485677	6488861	2
AGIWUR44164	WBGene00007273	C03C10.7	C03C10.7	III	4096045	4096915	2
AGIWUR44387	WBGene00010062	lipl-1	F54F3.3	V	12919952	12921692	2
AGIWUR44596	WBGene00044182	F09C6.12	F09C6.12	V	16882878	16883142	2
AGIWUR44672	WBGene00009047	F22B8.4	F22B8.4	V	16086572	16088217	2
AGIWUR4607	WBGene00044238	C30H6.12	C30H6.12	IV	17383370	17386783	2
AGIWUR4739	WBGene00018709	srsx-8	F52F10.5	V	1551044	1553102	2
AGIWUR4784	WBGene00010434	H40L08.3	H40L08.3	X	15069743	15076480	2
AGIWUR5324	WBGene00044514	R09E12.9	R09E12.9	V	777571	778235	2
AGIWUR5487	WBGene00018403	F44A2.3	F44A2.3	V	9305416	9310926	2
AGIWUR5634	WBGene00008579	F08G2.8	F08G2.8	II	13852311	13855290	2
AGIWUR6539	WBGene00011671	cyp-13A4	T10B9.1	II	9795848	9797740	2
AGIWUR6604	WBGene00017061	oac-12	D2063.2	V	4329039	4332550	2
AGIWUR7654	WBGene00015386	C03B8.3	C03B8.3	III	7712309	7717314	2
AGIWUR786	WBGene00001059	dpf-6	F44B9.1	III	8038241	8041374	2
AGIWUR7937	WBGene00001059	dpf-6	F44B9.1	III	8038241	8041374	2
AGIWUR7956	WBGene00016664	C45E5.1	C45E5.1	IV	5744336	5747110	2
AGIWUR8370	WBGene00016165	C27F2.1	C27F2.1	III	4987209	4991450	2
AGIWUR8523							2
AGIWUR8567							2
AGIWUR9014	WBGene00008500	F01D5.10	F01D5.10	II	14017839	14021330	2
AGIWUR9464	WBGene00013073	hmit-1.1	Y51A2D.4	V	18516789	18523875	2
AGIWUR99	WBGene00011624	T08G5.3	T08G5.3	V	14026336	14027484	2
AGIWUR10619	WBGene00001477	fmo-2	K08C7.5	IV	10682524	10684385	3
AGIWUR1153	WBGene00009706	argk-1	F44G3.2	V	16103894	16105950	3
AGIWUR12495	WBGene00003995	pgp-1	K08E7.9	IV	12591697	12599169	3
AGIWUR14319	WBGene00001477	fmo-2	K08C7.5	IV	10682524	10684385	3
AGIWUR15367	WBGene00015532	C06E4.3	C06E4.3	IV	7260875	7262132	3
AGIWUR15383	WBGene00006075	str-7	F22B8.5	V	16097985	16100209	3
AGIWUR18068	WBGene00007964	cyp-25A2	C36A4.2	III	3835221	3837211	3
AGIWUR1985	WBGene00000983	dhs-20	F35B12.2	V	11602294	11604563	3
AGIWUR19926	WBGene00006075	str-7	F22B8.5	V	16097985	16100209	3
AGIWUR20505							3
AGIWUR21448	WBGene00016397	maph-9	C34D4.1	IV	7156900	7160109	3
AGIWUR23573	WBGene00010647	K08C7.4	K08C7.4	IV	10679383	10680475	3
AGIWUR25176	WBGene00009877	F49C12.7	F49C12.7	IV	9309108	9312927	3
AGIWUR26051	WBGene00002222	klp-11	F20C5.2	IV	8755038	8762057	3
AGIWUR27481	WBGene00007963	cyp-25A1	C36A4.1	III	3832591	3834522	3
AGIWUR29060	WBGene00001391	far-7	K01A2.2	II	319785	321445	3
AGIWUR30664	WBGene00010647	K08C7.4	K08C7.4	IV	10679383	10680475	3
AGIWUR31465	WBGene00001777	gst-29	Y53F4B.32	II	15168538	15169860	3
AGIWUR32263	WBGene00019472	cyp-35B1	K07C6.4	V	3939032	3941235	3
AGIWUR32451							3
AGIWUR32944	WBGene00001710	grl-1	C24G6.7	V	5530725	5533845	3
AGIWUR3365							3
AGIWUR33761							3
AGIWUR34107	WBGene00007490	mks-5	C09G5.8	II	10720231	10729252	3
AGIWUR36091	WBGene00011830	cyp-29A2	T19B10.1	V	11217583	11219902	3
AGIWUR36127	WBGene00009048	cth-1	F22B8.6	V	16100627	16102750	3
AGIWUR36682	WBGene00022550	droe-8	ZC196.6	V	8726516	8728894	3
AGIWUR37378	WBGene00022550	droe-8	ZC196.6	V	8726516	8728894	3
AGIWUR39323	WBGene00000966	dhs-2	F55A12.4	I	5354160	5357026	3
AGIWUR39400	WBGene00018621	F48G7.10	F48G7.10	V	634142	634893	3
AGIWUR40222	WBGene00017133	EEED8.2	EEED8.2	II	5416714	5418377	3
AGIWUR40975	WBGene00015535	C06E4.6	C06E4.6	IV	7257217	7258248	3
AGIWUR41434	WBGene00010647	K08C7.4	K08C7.4	IV	10679383	10680475	3
AGIWUR42001	WBGene00009048	cth-1	F22B8.6	V	16100627	16102750	3
AGIWUR42258	WBGene00006075	str-7	F22B8.5	V	16097985	16100209	3
AGIWUR4296	WBGene00010647	K08C7.4	K08C7.4	IV	10679383	10680475	3
AGIWUR43000	WBGene00010647	K08C7.4	K08C7.4	IV	10679383	10680475	3
AGIWUR4337	WBGene00010647	K08C7.4	K08C7.4	IV	10679383	10680475	3
AGIWUR43970							3
AGIWUR44517	WBGene00008810	cyp-13A12	F14F7.3	III	13024547	13028012	3
AGIWUR44867	WBGene00007963	cyp-25A1	C36A4.1	III	3832591	3834522	3
AGIWUR6834	WBGene00000966	dhs-2	F55A12.4	I	5354160	5357026	3
AGIWUR7398	WBGene00010791	sodh-2	K12G11.4	V	11889719	11891194	3
AGIWUR7905	WBGene00009512	F37H8.3	F37H8.3	II	11181654	11183147	3
AGIWUR9763	WBGene00009048	cth-1	F22B8.6	V	16100627	16102750	3
AGIWUR10003	WBGene00008512	F01G10.10	F01G10.10	IV	10246160	10249785	4
AGIWUR10017	WBGene00021076	W07E6.5	W07E6.5	II	476222	478063	4
AGIWUR10068	WBGene00022252	Y73B6BL.31	Y73B6BL.31	IV	6442229	6446532	4
AGIWUR10188	WBGene00021371	nape-1	Y37E11AR.4	IV	3739524	3740876	4
AGIWUR10333	WBGene00044468	Y69A2AL.2	Y69A2AL.2	IV	2482255	2484218	4
AGIWUR10431	WBGene00022423	nhr-41	Y104H12A.1	IV	1386045	1399538	4
AGIWUR10450							4
AGIWUR10466	WBGene00011002	nhr-205	R04B5.3	V	10080119	10081739	4
AGIWUR10514	WBGene00020657	lgc-53	T21F2.1	X	16711681	16720658	4
AGIWUR10622	WBGene00009090	fipr-3	F23D12.6	X	14423405	14423883	4
AGIWUR10632	WBGene00016949	C55C2.3	C55C2.3	I	2560396	2561820	4
AGIWUR10652							4
AGIWUR10718	WBGene00020049	ttr-8	R13A5.6	III	7564500	7565347	4
AGIWUR1077	WBGene00000801	cars-2	Y23H5A.1	I	2629685	2632320	4
AGIWUR1085	WBGene00020526	T15B7.14	T15B7.14	V	6832290	6835342	4
AGIWUR11063	WBGene00014029	ZK637.12	ZK637.12	III	8922292	8925302	4
AGIWUR11093	WBGene00018179	F38E1.6	F38E1.6	V	8359818	8361394	4
AGIWUR11198	WBGene00012293	W06A7.4	W06A7.4	V	14824664	14829533	4
AGIWUR11362	WBGene00005456	srh-250	C49D10.3	II	3878630	3879891	4
AGIWUR11571	WBGene00001118	dyf-2	ZK520.3	III	13674917	13686445	4
AGIWUR11614	WBGene00022411	Y102A11A.1	Y102A11A.1	X	2051907	2054048	4
AGIWUR1173	WBGene00006256	str-225	C07G3.6	V	3507822	3509251	4
AGIWUR1196	WBGene00011925	T22C8.4	T22C8.4	II	8622447	8624254	4
AGIWUR12025	WBGene00044137	F28H6.8	F28H6.8	X	14133896	14134344	4
AGIWUR12105	WBGene00206419	R106.5	R106.5	X	17480653	17481960	4
AGIWUR12184	WBGene00016988	CD4.1	CD4.1	V	5606555	5609368	4
AGIWUR12225	WBGene00014148	ZK909.3	ZK909.3	I	14953490	14955492	4
AGIWUR1225	WBGene00005141	srd-64	Y22D7AR.8	III	1692081	1695106	4
AGIWUR12344	WBGene00022267	Y73C8C.10	Y73C8C.10	V	3125566	3127770	4
AGIWUR12350	WBGene00012769	Y41E3.11	Y41E3.11	IV	15039619	15049273	4
AGIWUR12368	WBGene00012609	Y38F1A.7	Y38F1A.7	II	12996921	12997804	4
AGIWUR12464	WBGene00019304	K02D10.4	K02D10.4	III	8777890	8780012	4
AGIWUR12524	WBGene00008036	C40C9.3	C40C9.3	X	13647605	13648334	4
AGIWUR12545							4
AGIWUR12792	WBGene00021924	Y55F3AM.6	Y55F3AM.6	IV	992240	998348	4
AGIWUR13035	WBGene00010341	glo-3	F59F5.2	X	10533699	10537114	4
AGIWUR13223	WBGene00000898	daf-2	Y55D5A.5	III	2995487	3040860	4
AGIWUR13323							4
AGIWUR134	WBGene00015345	C02F5.2	C02F5.2	III	8249619	8250193	4
AGIWUR13405	WBGene00045403	K10H10.12	K10H10.12	II	14505015	14506409	4
AGIWUR13471	WBGene00017898	F28C10.3	F28C10.3	X	531841	535834	4
AGIWUR13692							4
AGIWUR13709	WBGene00020898	T28D9.9	T28D9.9	II	6483953	6484967	4
AGIWUR13759	WBGene00008366	tpra-1	D1046.5	IV	8956489	8965534	4
AGIWUR13778							4
AGIWUR13910	WBGene00010904	ugt-62	M88.1	III	4537277	4540644	4
AGIWUR14123	WBGene00007813	jmjd-3.3	C29F7.6	X	13436454	13441883	4
AGIWUR14202	WBGene00010809	M01F1.3	M01F1.3	III	3503710	3505355	4
AGIWUR14260	WBGene00044107	F58G6.9	F58G6.9	IV	9651394	9652484	4
AGIWUR14330							4
AGIWUR14393							4
AGIWUR14528	WBGene00011765	frpr-17	T14C1.1	X	14406117	14411181	4
AGIWUR14648	WBGene00009786	F46F2.1	F46F2.1	X	15250809	15253877	4
AGIWUR14675							4
AGIWUR1483							4
AGIWUR14933	WBGene00019331	dos-3	K02F3.8	III	835815	839591	4
AGIWUR15016	WBGene00014084	snb-7	ZK795.4	IV	12560749	12561201	4
AGIWUR15039	WBGene00018943	dgn-2	F56C3.6	X	1365474	1367516	4
AGIWUR15140	WBGene00013040	Y49E10.21	Y49E10.21	III	12457599	12465821	4
AGIWUR15267	WBGene00044504	R13A1.10	R13A1.10	IV	7225416	7227172	4
AGIWUR15510	WBGene00011858	T20D3.5	T20D3.5	IV	9337044	9338567	4
AGIWUR15519	WBGene00045280	Y116A8C.51	Y116A8C.51	IV	17056746	17057831	4
AGIWUR15638	WBGene00008160	glct-4	C47F8.4	I	12317321	12318735	4
AGIWUR15829							4
AGIWUR15889	WBGene00016896	nep-4	C53B7.7	X	6860946	6863414	4
AGIWUR15914	WBGene00018132	F37A4.2	F37A4.2	III	6722454	6723284	4
AGIWUR15937	WBGene00021720	Y49F6B.8	Y49F6B.8	II	3479473	3481685	4
AGIWUR15958	WBGene00018094	F36F12.3	F36F12.3	V	2086279	2089819	4
AGIWUR16021	WBGene00018356	islo-1	F42G8.5	IV	8136325	8139087	4
AGIWUR16123	WBGene00008232	C50F4.4	C50F4.4	V	9536771	9537769	4
AGIWUR16255	WBGene00044436	Y47G6A.31	Y47G6A.31	I	3603343	3604537	4
AGIWUR16365	WBGene00021924	Y55F3AM.6	Y55F3AM.6	IV	992240	998348	4
AGIWUR16464	WBGene00010238	F58B4.5	F58B4.5	V	10932647	10934245	4
AGIWUR16472	WBGene00003786	npa-1	VC5.3	V	7075877	7081569	4
AGIWUR1654	WBGene00016177	C28C12.1	C28C12.1	IV	8501479	8502983	4
AGIWUR16978	WBGene00000110	alh-4	T05H4.13	V	6427212	6429927	4
AGIWUR1712	WBGene00009212	F28D1.2	F28D1.2	IV	12374709	12376121	4
AGIWUR17277							4
AGIWUR17305	WBGene00000514	ckb-4	F22F7.5	V	2106398	2109418	4
AGIWUR17568	WBGene00021205	Y17G9B.8	Y17G9B.8	IV	4757179	4758840	4
AGIWUR17720	WBGene00004277	rab-18	Y92C3B.3	III	1078150	1080775	4
AGIWUR1779	WBGene00008792	F14D7.5	F14D7.5	V	14299180	14299642	4
AGIWUR1795	WBGene00014202	mmcm-1	ZK1058.1	III	3903114	3907687	4
AGIWUR18061	WBGene00009706	argk-1	F44G3.2	V	16103894	16105950	4
AGIWUR18296	WBGene00017823	pals-34	F26D11.6	V	7955404	7956497	4
AGIWUR18380							4
AGIWUR18523	WBGene00012731	Y39G8C.2	Y39G8C.2	II	14095447	14097390	4
AGIWUR1864	WBGene00015072	srt-69	B0238.8	V	5263951	5265776	4
AGIWUR18725	WBGene00017744	fbxc-54	F23F1.3	II	31768	33610	4
AGIWUR18759	WBGene00009706	argk-1	F44G3.2	V	16103894	16105950	4
AGIWUR18768	WBGene00008273	C53B4.3	C53B4.3	IV	8970868	8973707	4
AGIWUR18941	WBGene00017977	F32B5.3	F32B5.3	I	2692757	2694084	4
AGIWUR18991	WBGene00045419	lsy-12	R07B5.9	V	9846158	9859963	4
AGIWUR18999	WBGene00022131	Y71F9B.13	Y71F9B.13	I	2776370	2778726	4
AGIWUR19127	WBGene00043279	F22D6.8	F22D6.8	I	7098981	7099497	4
AGIWUR19261	WBGene00017244	apy-1	F08C6.6	X	7568137	7569722	4
AGIWUR19357	WBGene00022018	Y61A9LA.7	Y61A9LA.7	V	4558318	4559801	4
AGIWUR19431	WBGene00010705	cyp-14A1	K09A11.2	X	13265041	13267338	4
AGIWUR19511	WBGene00015345	C02F5.2	C02F5.2	III	8249619	8250193	4
AGIWUR19661	WBGene00021924	Y55F3AM.6	Y55F3AM.6	IV	992240	998348	4
AGIWUR19678	WBGene00001385	far-1	F02A9.2	III	9080371	9081179	4
AGIWUR19981	WBGene00003386	mod-1	K06C4.6	V	8909725	8914033	4
AGIWUR20116	WBGene00018701	pccb-1	F52E4.1	X	3089496	3092457	4
AGIWUR20342	WBGene00000211	asm-1	B0252.2	II	6910031	6912697	4
AGIWUR20357	WBGene00020390	T10B5.4	T10B5.4	V	1870421	1871789	4
AGIWUR20414							4
AGIWUR20429	WBGene00021506	Y41D4A.4	Y41D4A.4	IV	1745875	1751633	4
AGIWUR20599	WBGene00014965	Y106G6D.5	Y106G6D.5	I	10119209	10122171	4
AGIWUR20661	WBGene00002115	ins-32	Y8A9A.6	II	3802959	3803324	4
AGIWUR20735	WBGene00013054	Y50E8A.11	Y50E8A.11	V	14781493	14782209	4
AGIWUR20789	WBGene00044537	B0238.15	B0238.15	V	5240203	5240451	4
AGIWUR20830	WBGene00007911	C34B7.1	C34B7.1	I	8330552	8332783	4
AGIWUR20857	WBGene00006258	str-227	C07G3.3	V	3518189	3519801	4
AGIWUR20918	WBGene00013498	Y70G10A.2	Y70G10A.2	III	10228164	10234079	4
AGIWUR2113	WBGene00020594	ugt-10	T19H12.11	V	4898217	4900082	4
AGIWUR21323	WBGene00050948	Y48B6A.16	Y48B6A.16	II	14217107	14218064	4
AGIWUR21391	WBGene00013043	arrd-16	Y49E10.24	III	12484732	12488339	4
AGIWUR21447							4
AGIWUR21469	WBGene00000967	dhs-3	T02E1.5	I	8212362	8218361	4
AGIWUR21653	WBGene00004184	T19D2.2	T19D2.2	X	3940141	3943313	4
AGIWUR21681	WBGene00003845	odd-1	B0280.4	III	7108322	7109741	4
AGIWUR21695	WBGene00044553	T23B12.11	T23B12.11	V	8455396	8457606	4
AGIWUR22019	WBGene00008368	D1053.3	D1053.3	X	11729586	11733698	4
AGIWUR22313	WBGene00006604	tra-1	Y47D3A.6	III	11170889	11195207	4
AGIWUR22378	WBGene00045516	F43D2.7	F43D2.7	V	14638945	14640015	4
AGIWUR22595							4
AGIWUR22678	WBGene00022638	scl-27	ZK6.3	V	400192	401602	4
AGIWUR22734	WBGene00008032	C39E9.8	C39E9.8	IV	13079446	13082781	4
AGIWUR22767	WBGene00006620	svh-1	C07G1.1	IV	8206614	8213723	4
AGIWUR22825	WBGene00008960	F19H6.5	F19H6.5	X	12363713	12364904	4
AGIWUR22844	WBGene00005029	sra-3	AH6.7	II	9539274	9540823	4
AGIWUR2289	WBGene00017060	D2063.1	D2063.1	V	4327121	4328736	4
AGIWUR22947	WBGene00044032	ceh-99	T21B4.17	II	12520004	12524478	4
AGIWUR2308							4
AGIWUR23203	WBGene00014148	ZK909.3	ZK909.3	I	14953490	14955492	4
AGIWUR23233	WBGene00023414	R01H2.7	R01H2.7	III	7035432	7045724	4
AGIWUR23793	WBGene00018955	F56C11.3	F56C11.3	I	182079	182772	4
AGIWUR23866							4
AGIWUR24051	WBGene00016474	C36C5.5	C36C5.5	V	3157077	3157870	4
AGIWUR24152	WBGene00001754	gst-6	F11G11.3	II	4879885	4881105	4
AGIWUR24184	WBGene00050948	Y48B6A.16	Y48B6A.16	II	14217107	14218064	4
AGIWUR24376	WBGene00012363	W09D10.5	W09D10.5	III	10708484	10711527	4
AGIWUR24449	WBGene00003659	nhr-69	T23H4.2	I	9879183	9881504	4
AGIWUR24501							4
AGIWUR24531	WBGene00015257	B0554.4	B0554.4	V	429144	433574	4
AGIWUR24646							4
AGIWUR24736	WBGene00011147	R08D7.7	R08D7.7	III	8992205	8994827	4
AGIWUR24801							4
AGIWUR24923	WBGene00050971	F11D11.15	F11D11.15	V	18755450	18756760	4
AGIWUR24993	WBGene00001674	gpa-12	F18G5.3	X	9247007	9249103	4
AGIWUR24995							4
AGIWUR24996	WBGene00011351	T01H3.5	T01H3.5	II	7879720	7880464	4
AGIWUR25042	WBGene00022145	Y71G12B.5	Y71G12B.5	I	1799717	1806986	4
AGIWUR25049	WBGene00017092	E02C12.6	E02C12.6	V	9369549	9371086	4
AGIWUR25053	WBGene00019117	nhr-144	F59E11.12	V	8975698	8977465	4
AGIWUR25173	WBGene00005120	srd-42	R04D3.7	X	13301599	13303457	4
AGIWUR25334							4
AGIWUR25382							4
AGIWUR25499	WBGene00020051	R13A5.9	R13A5.9	III	7575274	7579411	4
AGIWUR25651	WBGene00012308	oac-53	W06G6.1	V	16624008	16627970	4
AGIWUR25756	WBGene00021967	Y57G7A.3	Y57G7A.3	II	1285797	1286371	4
AGIWUR25812							4
AGIWUR25853	WBGene00045331	F14D7.12	F14D7.12	V	14300014	14300561	4
AGIWUR25943	WBGene00008969	F20C5.4	F20C5.4	IV	8764867	8767450	4
AGIWUR26039	WBGene00017700	F22D3.4	F22D3.4	II	6924115	6925951	4
AGIWUR26237	WBGene00012973	spat-2	Y48A6B.13	III	11036943	11063027	4
AGIWUR2625	WBGene00022145	Y71G12B.5	Y71G12B.5	I	1799717	1806986	4
AGIWUR26252	WBGene00007931	C34D1.4	C34D1.4	V	13257097	13259311	4
AGIWUR26298	WBGene00022260	Y73C8B.3	Y73C8B.3	V	3191302	3193233	4
AGIWUR2686	WBGene00013216	Y54G11A.7	Y54G11A.7	II	14297305	14299633	4
AGIWUR27148	WBGene00008434	D2089.3	D2089.3	II	10662256	10665131	4
AGIWUR27193	WBGene00015984	C18G1.6	C18G1.6	V	4750580	4753808	4
AGIWUR27274	WBGene00012523	srbc-65	Y32B12B.3	V	16550980	16552282	4
AGIWUR27275							4
AGIWUR27282	WBGene00019674	K12C11.3	K12C11.3	I	1335321	1336867	4
AGIWUR27311	WBGene00006823	unc-94	C06A5.7	I	5992661	6003363	4
AGIWUR27317	WBGene00008485	ugt-43	F01D4.1	IV	10464588	10467240	4
AGIWUR27377	WBGene00043279	F22D6.8	F22D6.8	I	7098981	7099497	4
AGIWUR27405	WBGene00004821	skr-15	F54D10.1	II	3824148	3825614	4
AGIWUR27501	WBGene00016070	C24H10.4	C24H10.4	X	5058367	5058733	4
AGIWUR27519	WBGene00018425	F44E7.3	F44E7.3	V	5771945	5772497	4
AGIWUR2753	WBGene00009537	ccch-2	F38C2.5	IV	16278202	16279018	4
AGIWUR2756	WBGene00006924	vig-1	F56D12.5	II	1321037	1323170	4
AGIWUR27670							4
AGIWUR27755	WBGene00014917	fbxa-122	Y53C10A.13	I	12006911	12008040	4
AGIWUR27892	WBGene00005334	srh-115	Y61B8A.2	V	17255754	17257194	4
AGIWUR27893	WBGene00044137	F28H6.8	F28H6.8	X	14133896	14134344	4
AGIWUR27902	WBGene00005607	srj-19	Y45G12C.14	V	2568876	2570743	4
AGIWUR27930	WBGene00011197	srw-145	R10D12.17	V	13937223	13939602	4
AGIWUR27985	WBGene00045410	E01G4.7	E01G4.7	II	13477471	13478929	4
AGIWUR28014							4
AGIWUR2802	WBGene00011672	cyp-13A5	T10B9.2	II	9798277	9800363	4
AGIWUR28081	WBGene00011428	T04C12.3	T04C12.3	V	11064954	11065634	4
AGIWUR28093	WBGene00008434	D2089.3	D2089.3	II	10662256	10665131	4
AGIWUR28135	WBGene00005630	srj-51	C31B8.10	V	2918830	2920008	4
AGIWUR28140	WBGene00008553	F07C6.2	F07C6.2	IV	12791171	12791685	4
AGIWUR28161	WBGene00045516	F43D2.7	F43D2.7	V	14638945	14640015	4
AGIWUR28457	WBGene00003412	mrp-6	F20B6.3	X	4177917	4186756	4
AGIWUR28551	WBGene00000514	ckb-4	F22F7.5	V	2106398	2109418	4
AGIWUR28612	WBGene00016046	C24B5.4	C24B5.4	V	9195821	9197326	4
AGIWUR28698	WBGene00010707	cyp-14A3	K09A11.4	X	13271877	13274218	4
AGIWUR28746	WBGene00020784	tat-4	T24H7.5	II	6234483	6244287	4
AGIWUR28909	WBGene00012769	Y41E3.11	Y41E3.11	IV	15039619	15049273	4
AGIWUR2915	WBGene00000133	amt-1	C05E11.4	X	4571448	4573914	4
AGIWUR29183	WBGene00012231	W04A4.2	W04A4.2	I	13682137	13684417	4
AGIWUR29239	WBGene00012191	W02A2.8	W02A2.8	IV	13356113	13358601	4
AGIWUR29301	WBGene00008152	C47E12.9	C47E12.9	IV	9974672	9975484	4
AGIWUR29497	WBGene00008819	shw-1	F14F11.1	II	8305745	8321471	4
AGIWUR29702	WBGene00023519	Y60A3A.24	Y60A3A.24	V	19978620	19981882	4
AGIWUR29703	WBGene00022019	sut-2	Y61A9LA.8	V	4562215	4570043	4
AGIWUR29751	WBGene00007885	ugt-21	C33A12.6	IV	9500311	9502568	4
AGIWUR29969	WBGene00017848	F27B3.6	F27B3.6	III	6577827	6578584	4
AGIWUR29974	WBGene00045387	K09H9.8	K09H9.8	I	3138541	3140601	4
AGIWUR29995	WBGene00006923	vhp-1	F08B1.1	II	5323005	5340826	4
AGIWUR30203	WBGene00005483	srh-278	T09F5.8	V	15170462	15171642	4
AGIWUR30255	WBGene00013134	hsf-2	Y53C10A.3	I	11968022	11969847	4
AGIWUR3037	WBGene00019741	nhr-201	M02H5.3	V	465757	467491	4
AGIWUR3050	WBGene00007722	C25D7.15	C25D7.15	V	15060249	15061530	4
AGIWUR30558	WBGene00012854	Y44A6D.3	Y44A6D.3	V	20790768	20792413	4
AGIWUR3068	WBGene00018944	F56C3.7	F56C3.7	X	1370543	1370786	4
AGIWUR30766	WBGene00013481	Y69H2.3	Y69H2.3	V	18656094	18664116	4
AGIWUR30965							4
AGIWUR30993	WBGene00005271	srh-48	C06C3.6	II	9380822	9384995	4
AGIWUR3104	WBGene00021610	nhr-237	Y46H3D.6	V	1625225	1626818	4
AGIWUR31143	WBGene00003412	mrp-6	F20B6.3	X	4177917	4186756	4
AGIWUR31146	WBGene00016177	C28C12.1	C28C12.1	IV	8501479	8502983	4
AGIWUR31155	WBGene00015279	C01B10.4	C01B10.4	IV	6628366	6631745	4
AGIWUR31217							4
AGIWUR31308	WBGene00007408	C07B5.3	C07B5.3	X	9522488	9523173	4
AGIWUR31316	WBGene00015345	C02F5.2	C02F5.2	III	8249619	8250193	4
AGIWUR31336	WBGene00000630	col-53	M01A12.1	I	5644729	5646370	4
AGIWUR31440	WBGene00017838	F26G1.2	F26G1.2	II	4763081	4764174	4
AGIWUR3145	WBGene00019867	R04B3.2	R04B3.2	X	2471540	2473718	4
AGIWUR31536	WBGene00012278	W05B10.3	W05B10.3	V	12661304	12661659	4
AGIWUR31616							4
AGIWUR31668	WBGene00017771	F25B4.8	F25B4.8	V	5690103	5691715	4
AGIWUR31836	WBGene00045516	F43D2.7	F43D2.7	V	14638945	14640015	4
AGIWUR32034	WBGene00008897	F16H6.7	F16H6.7	V	18207064	18209171	4
AGIWUR32044	WBGene00001753	gst-5	R03D7.6	II	10950350	10951604	4
AGIWUR32065	WBGene00016935	ifta-1	C54G7.4	X	5545684	5552756	4
AGIWUR32195							4
AGIWUR32214	WBGene00001780	gst-32	Y53F4B.37	II	15177372	15178594	4
AGIWUR32280	WBGene00016177	C28C12.1	C28C12.1	IV	8501479	8502983	4
AGIWUR32298	WBGene00003412	mrp-6	F20B6.3	X	4177917	4186756	4
AGIWUR32559	WBGene00004703	rsp-6	C33H5.12	IV	7789847	7791229	4
AGIWUR32776							4
AGIWUR3283	WBGene00044636	B0393.9	B0393.9	III	4778390	4780157	4
AGIWUR32844	WBGene00013906	ugt-5	ZC455.6	V	12790698	12792965	4
AGIWUR32901							4
AGIWUR33024	WBGene00020020	R12B2.6	R12B2.6	III	5834022	5835756	4
AGIWUR33140	WBGene00016193	C28H8.2	C28H8.2	III	5923187	5924431	4
AGIWUR33610	WBGene00022281	abtm-1	Y74C10AR.3	I	2472066	2485391	4
AGIWUR33653	WBGene00005113	srd-35	R186.2	V	12964376	12966022	4
AGIWUR33689	WBGene00018943	dgn-2	F56C3.6	X	1365474	1367516	4
AGIWUR33744	WBGene00010724	K09E9.1	K09E9.1	X	15620489	15626629	4
AGIWUR33798	WBGene00012762	Y41E3.1	Y41E3.1	IV	14954206	14958914	4
AGIWUR33808	WBGene00014697	cyp-25A3	C36A4.3	III	3837551	3839477	4
AGIWUR33809							4
AGIWUR33883	WBGene00022229	Y73B6A.2	Y73B6A.2	IV	6732980	6736110	4
AGIWUR33999							4
AGIWUR34169	WBGene00018060	arrd-18	F35F10.11	V	3310123	3312117	4
AGIWUR34233	WBGene00000514	ckb-4	F22F7.5	V	2106398	2109418	4
AGIWUR34398	WBGene00020657	lgc-53	T21F2.1	X	16711681	16720658	4
AGIWUR34530	WBGene00008091	C44F1.1	C44F1.1	III	3760378	3765556	4
AGIWUR34552	WBGene00006953	wrt-7	ZK1037.10	V	15334782	15337505	4
AGIWUR3460	WBGene00017785	F25E5.4	F25E5.4	V	7449353	7451149	4
AGIWUR34613	WBGene00021036	W05F2.4	W05F2.4	I	3374776	3407189	4
AGIWUR34686	WBGene00015147	B0336.7	B0336.7	III	5694735	5697366	4
AGIWUR34692	WBGene00001617	glr-6	F41B4.4	X	6836386	6840615	4
AGIWUR34781	WBGene00045198	K10D11.7	K10D11.7	IV	12994676	12995924	4
AGIWUR34984	WBGene00003165	mec-1	T07H8.4	V	6956537	6966422	4
AGIWUR35031	WBGene00009888	F49E2.5	F49E2.5	X	9543670	9560801	4
AGIWUR35035	WBGene00022154	drag-1	Y71G12B.16	I	1680450	1685063	4
AGIWUR35169	WBGene00010039	F54C8.6	F54C8.6	III	9444360	9449931	4
AGIWUR35197	WBGene00000986	dhs-23	R08H2.1	V	15381097	15382305	4
AGIWUR35198							4
AGIWUR35291	WBGene00021076	W07E6.5	W07E6.5	II	476222	478063	4
AGIWUR35402	WBGene00050948	Y48B6A.16	Y48B6A.16	II	14217107	14218064	4
AGIWUR35571	WBGene00013906	ugt-5	ZC455.6	V	12790698	12792965	4
AGIWUR35646	WBGene00011514	fbxa-198	T06C12.5	V	15869311	15870636	4
AGIWUR35811							4
AGIWUR35847							4
AGIWUR35920	WBGene00045331	F14D7.12	F14D7.12	V	14300014	14300561	4
AGIWUR36128	WBGene00009706	argk-1	F44G3.2	V	16103894	16105950	4
AGIWUR36170	WBGene00015013	btb-3	B0047.2	II	2043089	2044087	4
AGIWUR36253	WBGene00020686	T22D1.8	T22D1.8	IV	6900326	6903624	4
AGIWUR36291	WBGene00018821	F54D12.8	F54D12.8	II	1395004	1398038	4
AGIWUR36296	WBGene00043279	F22D6.8	F22D6.8	I	7098981	7099497	4
AGIWUR36352							4
AGIWUR36552	WBGene00045331	F14D7.12	F14D7.12	V	14300014	14300561	4
AGIWUR36633	WBGene00022116	Y71F9AL.11	Y71F9AL.11	I	2862403	2864446	4
AGIWUR36780	WBGene00005061	sra-35	B0304.8	II	4524634	4527900	4
AGIWUR3691	WBGene00005659	srr-8	C13D9.3	V	5001686	5003414	4
AGIWUR37040	WBGene00008730	F13B12.2	F13B12.2	IV	10426231	10429110	4
AGIWUR37104	WBGene00023355	W02F12.1	W02F12.1	V	6714990	6716302	4
AGIWUR37111	WBGene00018430	nhr-142	F44E7.8	V	5785959	5790066	4
AGIWUR37198	WBGene00004432	rpl-20	E04A4.8	IV	4749012	4749778	4
AGIWUR37438	WBGene00011151	R08H2.10	R08H2.10	V	15373676	15374113	4
AGIWUR37453	WBGene00000987	dhs-24	Y60A3A.10	V	19934795	19946629	4
AGIWUR37592	WBGene00007424	C08B6.3	C08B6.3	V	10109872	10112287	4
AGIWUR37647	WBGene00044134	D1025.10	D1025.10	X	14516860	14519229	4
AGIWUR37776	WBGene00006520	tag-175	D2013.10	II	9323955	9324873	4
AGIWUR37892	WBGene00008763	F13G3.3	F13G3.3	I	7296913	7299983	4
AGIWUR37897	WBGene00045331	F14D7.12	F14D7.12	V	14300014	14300561	4
AGIWUR37939	WBGene00013375	srsx-25	Y62E10A.4	IV	13365169	13368435	4
AGIWUR38126							4
AGIWUR38170	WBGene00010426	H37A05.2	H37A05.2	V	13629798	13634220	4
AGIWUR38366	WBGene00006920	vha-11	Y38F2AL.3	IV	2307819	2314567	4
AGIWUR38453	WBGene00003412	mrp-6	F20B6.3	X	4177917	4186756	4
AGIWUR38609	WBGene00045319	M04B2.8	M04B2.8	IV	11517186	11517620	4
AGIWUR38663	WBGene00000246	bcc-1	M7.3	IV	11086074	11092552	4
AGIWUR38717	WBGene00011689	T10C6.7	T10C6.7	V	16027449	16031713	4
AGIWUR38768	WBGene00022834	ZK973.8	ZK973.8	I	4364906	4367049	4
AGIWUR3887	WBGene00016988	CD4.1	CD4.1	V	5606555	5609368	4
AGIWUR38879	WBGene00021524	Y41D4B.24	Y41D4B.24	IV	1676720	1682159	4
AGIWUR38935	WBGene00022855	tcer-1	ZK1127.9	II	7046041	7050071	4
AGIWUR39007	WBGene00003637	nhr-47	C24G6.4	V	5505253	5509956	4
AGIWUR39067							4
AGIWUR39135	WBGene00045410	E01G4.7	E01G4.7	II	13477471	13478929	4
AGIWUR39391	WBGene00002146	ipp-5	C09B8.1	X	6031469	6034525	4
AGIWUR39423	WBGene00012760	Y41C4A.17	Y41C4A.17	III	11641461	11641861	4
AGIWUR39443	WBGene00006637	tsp-11	B0563.2	X	9163164	9166368	4
AGIWUR39451	WBGene00000982	dhs-19	T11F9.11	V	11489050	11490328	4
AGIWUR39474	WBGene00009102	F25B3.5	F25B3.5	V	9568749	9570295	4
AGIWUR39532	WBGene00000557	cnc-3	R09B5.8	V	1448004	1448790	4
AGIWUR39546	WBGene00017026	ipla-4	D1037.5	I	3690181	3694021	4
AGIWUR39641	WBGene00008727	F13A7.12	F13A7.12	V	16396359	16398502	4
AGIWUR39694	WBGene00011725	lips-5	T12A7.4	IV	11768639	11773742	4
AGIWUR39744	WBGene00015982	bgnt-1.4	C18G1.3	V	4760974	4764179	4
AGIWUR39855	WBGene00018520	F46H5.4	F46H5.4	X	7245057	7254792	4
AGIWUR39947	WBGene00044137	F28H6.8	F28H6.8	X	14133896	14134344	4
AGIWUR39992	WBGene00017336	ugt-41	F10D2.11	V	7161068	7163595	4
AGIWUR40011	WBGene00006703	ubc-6	D1022.1	II	7479064	7480713	4
AGIWUR40054	WBGene00000541	cln-3.3	ZC190.1	V	8682955	8686160	4
AGIWUR40181							4
AGIWUR40248	WBGene00005110	srd-32	T19H12.5	V	4865648	4870355	4
AGIWUR4026	WBGene00019419	K05F6.8	K05F6.8	II	1567324	1567746	4
AGIWUR40360	WBGene00017060	D2063.1	D2063.1	V	4327121	4328736	4
AGIWUR40443	WBGene00008038	C40H1.2	C40H1.2	III	9318044	9319271	4
AGIWUR40531	WBGene00044438	Y51F10.11	Y51F10.11	I	1958707	1965267	4
AGIWUR40654	WBGene00016032	C24A3.1	C24A3.1	X	9001239	9006053	4
AGIWUR40829	WBGene00009558	F39B2.8	F39B2.8	I	14760644	14768980	4
AGIWUR40846	WBGene00045319	M04B2.8	M04B2.8	IV	11517186	11517620	4
AGIWUR4094	WBGene00008803	lips-10	F14E5.5	II	8439118	8442151	4
AGIWUR41094	WBGene00007813	jmjd-3.3	C29F7.6	X	13436454	13441883	4
AGIWUR41205	WBGene00021492	comt-5	Y40B10A.7	V	2052231	2053600	4
AGIWUR41322							4
AGIWUR4133	WBGene00000647	col-71	Y49F6B.10	II	3500077	3502449	4
AGIWUR41458	WBGene00003854	odr-7	T18D3.2	X	12459069	12461639	4
AGIWUR41478	WBGene00012582	clec-8	Y38E10A.4	II	12575691	12577748	4
AGIWUR41509	WBGene00023414	R01H2.7	R01H2.7	III	7035432	7045724	4
AGIWUR41682							4
AGIWUR4184							4
AGIWUR41927							4
AGIWUR42046							4
AGIWUR42185							4
AGIWUR4219	WBGene00009688	F44E5.1	F44E5.1	II	11774144	11774559	4
AGIWUR42199							4
AGIWUR42232	WBGene00003589	nex-2	T07C4.9	III	10325613	10330422	4
AGIWUR42266	WBGene00050948	Y48B6A.16	Y48B6A.16	II	14217107	14218064	4
AGIWUR42424	WBGene00021076	W07E6.5	W07E6.5	II	476222	478063	4
AGIWUR42576	WBGene00000055	acr-16	F25G6.3	V	8561216	8564345	4
AGIWUR42726	WBGene00005234	srh-8	K09D9.8	V	4005567	4007517	4
AGIWUR43308	WBGene00010581	K05C4.4	K05C4.4	I	14735236	14736945	4
AGIWUR43372	WBGene00004719	sad-1	F15A2.6	X	13487555	13500662	4
AGIWUR43496	WBGene00010471	cdr-6	K01D12.12	V	12412506	12413698	4
AGIWUR43509							4
AGIWUR43526	WBGene00014965	Y106G6D.5	Y106G6D.5	I	10119209	10122171	4
AGIWUR43549	WBGene00012278	W05B10.3	W05B10.3	V	12661304	12661659	4
AGIWUR43661	WBGene00007349	C05G5.3	C05G5.3	X	14750849	14752011	4
AGIWUR43663	WBGene00002146	ipp-5	C09B8.1	X	6031469	6034525	4
AGIWUR43683	WBGene00018543	ugt-32	F47C10.6	V	3841859	3844007	4
AGIWUR43887							4
AGIWUR44018	WBGene00013611	Y102A5C.2	Y102A5C.2	V	16918782	16919784	4
AGIWUR44069	WBGene00020302	T07D1.3	T07D1.3	X	2442970	2443404	4
AGIWUR44256	WBGene00017829	F26F4.9	F26F4.9	III	4910475	4912521	4
AGIWUR44292							4
AGIWUR44378	WBGene00015165	B0361.11	B0361.11	III	7277604	7281217	4
AGIWUR44380	WBGene00002120	ins-37	F08G2.6	II	13835103	13835709	4
AGIWUR44527	WBGene00016147	cyp-32A1	C26F1.2	V	7781811	7784595	4
AGIWUR4458	WBGene00018334	cyp-33E2	F42A9.5	IV	8612363	8614683	4
AGIWUR44684	WBGene00009038	F22B3.7	F22B3.7	IV	11417581	11421796	4
AGIWUR44772	WBGene00011839	T19C4.5	T19C4.5	V	11172215	11174452	4
AGIWUR44897	WBGene00012399	Y6E2A.5	Y6E2A.5	V	15716419	15718660	4
AGIWUR44989	WBGene00008370	D1054.1	D1054.1	V	10768465	10770217	4
AGIWUR4501	WBGene00020967	W03A5.2	W03A5.2	III	5406102	5407968	4
AGIWUR45079							4
AGIWUR45117	WBGene00044455	F23F12.13	F23F12.13	III	6495677	6498198	4
AGIWUR4514	WBGene00050948	Y48B6A.16	Y48B6A.16	II	14217107	14218064	4
AGIWUR4598							4
AGIWUR4668	WBGene00013901	ugt-16	ZC443.6	V	12825024	12827432	4
AGIWUR4674							4
AGIWUR476							4
AGIWUR4778	WBGene00023451	mlc-7	K08E3.10	III	13752406	13755861	4
AGIWUR4808	WBGene00013569	bath-36	Y75B12B.4	V	15187989	15189588	4
AGIWUR4811	WBGene00044348	Y71G12B.31	Y71G12B.31	I	1686216	1693457	4
AGIWUR4847	WBGene00015345	C02F5.2	C02F5.2	III	8249619	8250193	4
AGIWUR4948	WBGene00017625	cgt-2	F20B4.6	X	17695232	17701744	4
AGIWUR5006	WBGene00001909	his-35	C50F4.13	V	9544611	9545398	4
AGIWUR5063	WBGene00016842	npr-35	C50F7.1	IV	7743906	7746074	4
AGIWUR5072	WBGene00000022	abt-4	Y39D8C.1	V	323774	330725	4
AGIWUR5200	WBGene00009706	argk-1	F44G3.2	V	16103894	16105950	4
AGIWUR522	WBGene00003970	pek-1	F46C3.1	X	11410181	11414887	4
AGIWUR524	WBGene00003102	mab-5	C08C3.3	III	7776835	7783454	4
AGIWUR5486							4
AGIWUR5567	WBGene00006890	vem-1	K07E3.8	X	8087554	8089427	4
AGIWUR5773	WBGene00013920	pssy-1	ZC506.3	X	9965495	9968584	4
AGIWUR612	WBGene00008032	C39E9.8	C39E9.8	IV	13079446	13082781	4
AGIWUR6380	WBGene00000801	cars-2	Y23H5A.1	I	2629685	2632320	4
AGIWUR6381	WBGene00022873	ZK1240.9	ZK1240.9	II	2318189	2320134	4
AGIWUR6423	WBGene00001787	gst-39	Y53F4B.33	II	15171163	15171912	4
AGIWUR6532	WBGene00006508	tns-1	M01E11.7	I	5583407	5607529	4
AGIWUR6597	WBGene00014300	D2023.1	D2023.1	V	11789550	11800544	4
AGIWUR6639	WBGene00019781	M60.6	M60.6	X	8248207	8252458	4
AGIWUR6661	WBGene00020249	T05C1.2	T05C1.2	II	4481025	4483722	4
AGIWUR6682	WBGene00001553	gcy-33	F57F5.2	V	11995868	12001965	4
AGIWUR6683	WBGene00045387	K09H9.8	K09H9.8	I	3138541	3140601	4
AGIWUR6688	WBGene00001909	his-35	C50F4.13	V	9544611	9545398	4
AGIWUR6785	WBGene00006714	ubc-19	Y69H2.6	V	18686315	18689843	4
AGIWUR6824	WBGene00017980	F32B5.7	F32B5.7	I	2672940	2682797	4
AGIWUR6892	WBGene00011951	T23F6.3	T23F6.3	IV	12723103	12724651	4
AGIWUR697	WBGene00021076	W07E6.5	W07E6.5	II	476222	478063	4
AGIWUR7509	WBGene00002146	ipp-5	C09B8.1	X	6031469	6034525	4
AGIWUR7537	WBGene00014978	ZC47.8	ZC47.8	III	1277960	1278991	4
AGIWUR7636	WBGene00017233	lmd-4	F07G11.9	V	7314136	7321009	4
AGIWUR7663							4
AGIWUR7700							4
AGIWUR7767	WBGene00045331	F14D7.12	F14D7.12	V	14300014	14300561	4
AGIWUR7784	WBGene00005113	srd-35	R186.2	V	12964376	12966022	4
AGIWUR7786	WBGene00005061	sra-35	B0304.8	II	4524634	4527900	4
AGIWUR7978	WBGene00020686	T22D1.8	T22D1.8	IV	6900326	6903624	4
AGIWUR8029							4
AGIWUR8076							4
AGIWUR8079	WBGene00005400	srh-185	C50H11.7	V	3066228	3067497	4
AGIWUR8107	WBGene00001617	glr-6	F41B4.4	X	6836386	6840615	4
AGIWUR8222	WBGene00012911	acl-7	Y46G5A.21	II	12811802	12816462	4
AGIWUR8232							4
AGIWUR8347							4
AGIWUR837	WBGene00045056	F13H10.9	F13H10.9	IV	11002119	11003801	4
AGIWUR8705							4
AGIWUR8716	WBGene00045319	M04B2.8	M04B2.8	IV	11517186	11517620	4
AGIWUR8846							4
AGIWUR8910							4
AGIWUR8914	WBGene00010239	F58B4.6	F58B4.6	V	10925322	10926796	4
AGIWUR905	WBGene00021847	Y54F10AL.1	Y54F10AL.1	III	2487769	2494340	4
AGIWUR9163							4
AGIWUR9186	WBGene00012297	W06D4.3	W06D4.3	I	9058852	9060473	4
AGIWUR9189	WBGene00010784	twk-48	K11H3.7	III	9860730	9863302	4
AGIWUR9254	WBGene00018438	btb-6	F45C12.7	II	1715162	1716497	4
AGIWUR9363	WBGene00006674	twk-21	T01B4.1	X	16299904	16304122	4
AGIWUR9499	WBGene00045387	K09H9.8	K09H9.8	I	3138541	3140601	4
AGIWUR9627	WBGene00044134	D1025.10	D1025.10	X	14516860	14519229	4
AGIWUR9712	WBGene00044371	ZC239.20	ZC239.20	II	3206020	3206541	4
AGIWUR9765	WBGene00001909	his-35	C50F4.13	V	9544611	9545398	4
AGIWUR10060	WBGene00009268	F30A10.11	F30A10.11	I	9477478	9478098	5
AGIWUR10149	WBGene00004986	spp-1	T07C4.4	III	10355122	10355982	5
AGIWUR10399	WBGene00004055	pmk-1	B0218.3	IV	8148794	8151156	5
AGIWUR10491	WBGene00019644	cpt-4	K11D12.4	V	5023706	5027723	5
AGIWUR10503	WBGene00003243	mig-10	F10E9.6	III	8279108	8305832	5
AGIWUR10783	WBGene00007836	C31C9.2	C31C9.2	II	13636929	13638480	5
AGIWUR10947	WBGene00013046	Y50E8A.1	Y50E8A.1	V	14726907	14727328	5
AGIWUR11116	WBGene00004013	pha-4	F38A6.1	V	20752883	20760317	5
AGIWUR11156	WBGene00012009	T25B9.3	T25B9.3	IV	10744779	10748275	5
AGIWUR11382	WBGene00016078	C24H12.9	C24H12.9	II	423624	427019	5
AGIWUR11918	WBGene00015610	C08F1.6	C08F1.6	II	1787222	1788187	5
AGIWUR12202	WBGene00004335	ref-2	C47C12.3	X	7744239	7750010	5
AGIWUR12257	WBGene00007867	C32H11.4	C32H11.4	IV	12921264	12923288	5
AGIWUR12717	WBGene00011699	cyp-34A2	T10H4.11	V	15288924	15291107	5
AGIWUR12851	WBGene00019660	K11H12.4	K11H12.4	IV	674036	675883	5
AGIWUR13219	WBGene00009899	efl-3	F49E12.6	II	8412671	8416857	5
AGIWUR14134	WBGene00020358	math-39	T08E11.2	II	1832343	1833518	5
AGIWUR14511	WBGene00022867	ZK1240.2	ZK1240.2	II	2323376	2325215	5
AGIWUR14789	WBGene00004076	pod-2	W09B6.1	II	1136781	1152701	5
AGIWUR15114	WBGene00004004	pgp-10	C54D1.1	X	7159036	7166021	5
AGIWUR15145	WBGene00009899	efl-3	F49E12.6	II	8412671	8416857	5
AGIWUR15261	WBGene00020252	T05C1.5	T05C1.5	II	4490408	4490865	5
AGIWUR15403	WBGene00044281	R04A9.7	R04A9.7	X	391360	394828	5
AGIWUR15437	WBGene00008320	slc-25A29	C54G10.4	V	14653491	14658174	5
AGIWUR16357	WBGene00019304	K02D10.4	K02D10.4	III	8777890	8780012	5
AGIWUR16572	WBGene00019921	fbxc-34	R07C3.5	II	931171	932327	5
AGIWUR1658	WBGene00021719	fbxb-104	Y49F6B.7	II	3475644	3477271	5
AGIWUR16720	WBGene00010746	K10D11.2	K10D11.2	IV	12979017	12981940	5
AGIWUR16818	WBGene00020204	T04B8.2	T04B8.2	II	630075	631980	5
AGIWUR17318	WBGene00018568	F47E1.4	F47E1.4	X	9062834	9066591	5
AGIWUR17346	WBGene00001820	ham-1	F53B2.6	IV	12542034	12545729	5
AGIWUR17400	WBGene00016547	C40A11.4	C40A11.4	II	2137422	2138951	5
AGIWUR17521	WBGene00219308	W06G6.20	W06G6.20	V	16648027	16648480	5
AGIWUR17686							5
AGIWUR17761	WBGene00004335	ref-2	C47C12.3	X	7744239	7750010	5
AGIWUR17950	WBGene00019720	M01H9.4	M01H9.4	IV	4479693	4482764	5
AGIWUR18150	WBGene00001184	egl-15	F58A3.2	X	11016410	11023421	5
AGIWUR18357	WBGene00014159	arrd-4	ZK938.2	II	9837089	9838305	5
AGIWUR18559	WBGene00001249	elt-1	W09C2.1	IV	9614970	9620140	5
AGIWUR18791	WBGene00017488	dct-7	F15E6.8	IV	4290189	4290703	5
AGIWUR19003	WBGene00016545	C40A11.2	C40A11.2	II	2146950	2148775	5
AGIWUR19368							5
AGIWUR19396	WBGene00018437	btb-8	F45C12.6	II	1722770	1724186	5
AGIWUR19898	WBGene00007139	mnp-1	B0285.7	III	4356539	4364974	5
AGIWUR19957	WBGene00005657	srr-6	C13D9.1	V	5012994	5015059	5
AGIWUR20323	WBGene00007599	C15A11.7	C15A11.7	I	7404950	7408511	5
AGIWUR20360	WBGene00235267	Y77E11A.23	Y77E11A.23	IV	1429041	1430367	5
AGIWUR20367	WBGene00015824	C16B8.4	C16B8.4	X	3970389	3973634	5
AGIWUR20521	WBGene00016716	acs-17	C46F4.2	X	5937506	5944510	5
AGIWUR20662							5
AGIWUR20693	WBGene00015139	B0310.3	B0310.3	X	510818	520880	5
AGIWUR21190	WBGene00000457	ceh-36	C37E2.4	X	14183449	14185597	5
AGIWUR21354	WBGene00020160	igcm-3	T02C5.3	X	2698257	2705859	5
AGIWUR2158	WBGene00016076	C24H12.7	C24H12.7	II	419178	420568	5
AGIWUR21800	WBGene00007758	C27A7.8	C27A7.8	V	12153076	12154264	5
AGIWUR21817	WBGene00014136	ZK896.5	ZK896.5	IV	12876965	12879667	5
AGIWUR21848	WBGene00007141	pitr-4	B0331.2	V	9658931	9661614	5
AGIWUR21914							5
AGIWUR21964	WBGene00017014	dylt-2	D1009.5	X	8939389	8940143	5
AGIWUR22076	WBGene00206414	F31D5.7	F31D5.7	II	4211425	4213335	5
AGIWUR2226	WBGene00044472	dct-8	F56D6.10	IV	3895070	3895506	5
AGIWUR22299	WBGene00009560	psa-3	F39D8.2	X	15407931	15419290	5
AGIWUR22312	WBGene00021463	zeel-1	Y39G10AR.5	I	2342216	2350468	5
AGIWUR22322	WBGene00020080	math-37	R52.9	II	2117276	2122181	5
AGIWUR2237							5
AGIWUR22449	WBGene00019720	M01H9.4	M01H9.4	IV	4479693	4482764	5
AGIWUR22682	WBGene00001159	eff-1	C26D10.5	II	8346690	8350557	5
AGIWUR2280	WBGene00008177	C48D1.1	C48D1.1	IV	13193563	13197382	5
AGIWUR23594	WBGene00013761	Y113G7B.11	Y113G7B.11	V	20213821	20215297	5
AGIWUR23789	WBGene00007758	C27A7.8	C27A7.8	V	12153076	12154264	5
AGIWUR24378							5
AGIWUR24583	WBGene00000086	aex-3	C02H7.3	X	751211	759732	5
AGIWUR24609	WBGene00008320	slc-25A29	C54G10.4	V	14653491	14658174	5
AGIWUR24623	WBGene00019040	fbxb-19	F58E1.9	II	1688235	1689172	5
AGIWUR25168	WBGene00006633	tsp-7	T23D8.2	I	9970037	9973177	5
AGIWUR25505	WBGene00001981	hnd-1	C44C10.8	X	11684661	11685778	5
AGIWUR25600	WBGene00019591	fbxc-25	K09F6.8	II	2294693	2296265	5
AGIWUR25891	WBGene00011450	ttr-22	T04H1.3	V	12241409	12241945	5
AGIWUR26216	WBGene00003623	nhr-25	F11C1.6	X	13008493	13013962	5
AGIWUR26956	WBGene00021725	bath-9	Y49F6C.3	II	3377111	3378726	5
AGIWUR26963	WBGene00011365	T02C1.1	T02C1.1	III	9247422	9248618	5
AGIWUR27060	WBGene00010746	K10D11.2	K10D11.2	IV	12979017	12981940	5
AGIWUR2716	WBGene00007295	C04C11.1	C04C11.1	X	14020590	14022409	5
AGIWUR27489	WBGene00004369	rig-1	K09E2.4	X	8660619	8671753	5
AGIWUR27601							5
AGIWUR27623	WBGene00022349	Y82E9BR.17	Y82E9BR.17	III	1447495	1455770	5
AGIWUR27977	WBGene00045183	T28C6.10	T28C6.10	IV	8818555	8819158	5
AGIWUR27978	WBGene00022370	Y92H12BR.4	Y92H12BR.4	I	1427227	1433695	5
AGIWUR2799	WBGene00044197	fbxb-63	F55C9.13	V	19302787	19303728	5
AGIWUR28968	WBGene00008320	slc-25A29	C54G10.4	V	14653491	14658174	5
AGIWUR29186	WBGene00001591	glc-1	F11A5.10	V	16219541	16221948	5
AGIWUR29434	WBGene00020361	fbxc-19	T08E11.5	II	1821026	1823034	5
AGIWUR29510	WBGene00044281	R04A9.7	R04A9.7	X	391360	394828	5
AGIWUR29772	WBGene00044660	fbxa-87	F44G3.13	V	16128131	16129089	5
AGIWUR30278	WBGene00019720	M01H9.4	M01H9.4	IV	4479693	4482764	5
AGIWUR3057							5
AGIWUR30629	WBGene00013438	ztf-29	Y66D12A.12	III	11561152	11562655	5
AGIWUR31189	WBGene00007691	C23H4.2	C23H4.2	X	12219710	12222745	5
AGIWUR31512	WBGene00004335	ref-2	C47C12.3	X	7744239	7750010	5
AGIWUR31892	WBGene00044479	F15E6.10	F15E6.10	IV	4292869	4293611	5
AGIWUR31911	WBGene00003001	lin-12	R107.8	III	9060096	9071760	5
AGIWUR32058							5
AGIWUR32279	WBGene00009899	efl-3	F49E12.6	II	8412671	8416857	5
AGIWUR32360	WBGene00004369	rig-1	K09E2.4	X	8660619	8671753	5
AGIWUR32365	WBGene00020688	T22D1.11	T22D1.11	IV	6926140	6928517	5
AGIWUR32622	WBGene00017098	E02D9.1	E02D9.1	I	6800386	6804860	5
AGIWUR32651	WBGene00016719	math-24	C46F9.3	II	1900238	1901921	5
AGIWUR33051	WBGene00019040	fbxb-19	F58E1.9	II	1688235	1689172	5
AGIWUR33112	WBGene00008320	slc-25A29	C54G10.4	V	14653491	14658174	5
AGIWUR33279	WBGene00019717	trx-3	M01H9.1	IV	4487028	4489000	5
AGIWUR3361							5
AGIWUR33961	WBGene00044567	C46C11.4	C46C11.4	X	4644404	4647192	5
AGIWUR34121	WBGene00016307	fbxc-18	C32B5.14	II	965576	967062	5
AGIWUR34362	WBGene00001184	egl-15	F58A3.2	X	11016410	11023421	5
AGIWUR34415	WBGene00004092	ppt-1	F44C4.5	V	6624702	6626344	5
AGIWUR34988							5
AGIWUR35084	WBGene00007904	C33G3.4	C33G3.4	X	14071162	14076295	5
AGIWUR35146	WBGene00015966	C18C4.5	C18C4.5	V	5550315	5557281	5
AGIWUR35228	WBGene00017380	F11D5.1	F11D5.1	X	3333130	3347302	5
AGIWUR35293	WBGene00017117	fbxb-80	E04A4.2	IV	4734305	4735876	5
AGIWUR35400	WBGene00017098	E02D9.1	E02D9.1	I	6800386	6804860	5
AGIWUR35474	WBGene00004335	ref-2	C47C12.3	X	7744239	7750010	5
AGIWUR35483	WBGene00004986	spp-1	T07C4.4	III	10355122	10355982	5
AGIWUR3552	WBGene00219308	W06G6.20	W06G6.20	V	16648027	16648480	5
AGIWUR35573	WBGene00001184	egl-15	F58A3.2	X	11016410	11023421	5
AGIWUR35713	WBGene00015518	C06E1.1	C06E1.1	III	8605832	8606622	5
AGIWUR35925	WBGene00002090	ins-7	ZK1251.2	IV	9682013	9682826	5
AGIWUR3613	WBGene00008612	fbxa-103	F09C3.4	I	14287872	14295898	5
AGIWUR36545	WBGene00019720	M01H9.4	M01H9.4	IV	4479693	4482764	5
AGIWUR36580	WBGene00007691	C23H4.2	C23H4.2	X	12219710	12222745	5
AGIWUR36644	WBGene00007836	C31C9.2	C31C9.2	II	13636929	13638480	5
AGIWUR36814	WBGene00044479	F15E6.10	F15E6.10	IV	4292869	4293611	5
AGIWUR36848							5
AGIWUR37028	WBGene00001006	dlg-1	C25F6.2	X	5479700	5484941	5
AGIWUR37206	WBGene00001958	hlh-14	C18A3.8	II	5737790	5738888	5
AGIWUR37317	WBGene00000858	cwn-2	W01B6.1	IV	10067824	10070251	5
AGIWUR37560	WBGene00013996	ZK550.2	ZK550.2	IV	17245584	17249750	5
AGIWUR38749	WBGene00011903	T21E8.5	T21E8.5	X	10886278	10887052	5
AGIWUR38896							5
AGIWUR39272	WBGene00000690	col-116	F17E9.1	IV	8356776	8357854	5
AGIWUR39886	WBGene00015859	C16D9.4	C16D9.4	V	8240928	8242898	5
AGIWUR40437	WBGene00008320	slc-25A29	C54G10.4	V	14653491	14658174	5
AGIWUR40622	WBGene00219308	W06G6.20	W06G6.20	V	16648027	16648480	5
AGIWUR41097	WBGene00023407	cex-1	F56D1.6	II	5447681	5448634	5
AGIWUR41862	WBGene00012238	W04A8.3	W04A8.3	I	13844729	13846957	5
AGIWUR41986	WBGene00019687	K12H6.7	K12H6.7	II	2834953	2836780	5
AGIWUR42665	WBGene00017098	E02D9.1	E02D9.1	I	6800386	6804860	5
AGIWUR42763	WBGene00019407	lect-2	K05F1.5	II	5790726	5794402	5
AGIWUR43749	WBGene00000453	ceh-32	W05E10.3	V	11701764	11705400	5
AGIWUR43972	WBGene00219308	W06G6.20	W06G6.20	V	16648027	16648480	5
AGIWUR44163	WBGene00004372	rig-5	C36F7.4	I	9565394	9574377	5
AGIWUR44176	WBGene00219308	W06G6.20	W06G6.20	V	16648027	16648480	5
AGIWUR44344	WBGene00086562	T02G6.11	T02G6.11	I	11820688	11823459	5
AGIWUR44482	WBGene00018489	F46E10.2	F46E10.2	V	6520435	6521099	5
AGIWUR462	WBGene00011706	T11B7.1	T11B7.1	IV	8840725	8842805	5
AGIWUR4676	WBGene00005228	srh-2	C05E4.14	V	728312	734279	5
AGIWUR4714	WBGene00017046	utx-1	D2021.1	X	8557151	8563235	5
AGIWUR4814	WBGene00009415	F35E2.8	F35E2.8	I	11718864	11719790	5
AGIWUR5504	WBGene00007599	C15A11.7	C15A11.7	I	7404950	7408511	5
AGIWUR5577							5
AGIWUR563	WBGene00007866	C32H11.3	C32H11.3	IV	12918611	12920393	5
AGIWUR5730	WBGene00019420	fbxb-46	K05F6.9	II	1570065	1571134	5
AGIWUR5934	WBGene00044066	fbxb-66	Y40B1B.3	I	13423994	13425148	5
AGIWUR6207	WBGene00010808	sepa-1	M01E5.6	I	13298209	13300716	5
AGIWUR6687							5
AGIWUR6800							5
AGIWUR6840	WBGene00008719	ttr-52	F11F1.7	III	13404737	13405645	5
AGIWUR6938							5
AGIWUR6948	WBGene00022418	igcm-4	Y102A11A.8	X	2039397	2046360	5
AGIWUR7135							5
AGIWUR7380	WBGene00000478	cfz-2	F27E11.3	V	3441504	3444877	5
AGIWUR7460	WBGene00044660	fbxa-87	F44G3.13	V	16128131	16129089	5
AGIWUR7503	WBGene00019591	fbxc-25	K09F6.8	II	2294693	2296265	5
AGIWUR754	WBGene00010832	M02G9.3	M02G9.3	II	10318228	10319970	5
AGIWUR757	WBGene00000478	cfz-2	F27E11.3	V	3441504	3444877	5
AGIWUR7718	WBGene00004986	spp-1	T07C4.4	III	10355122	10355982	5
AGIWUR7747	WBGene00020362	fbxb-10	T08E11.6	II	1817281	1818400	5
AGIWUR7827	WBGene00014000	ZK550.6	ZK550.6	IV	17260307	17262485	5
AGIWUR7893	WBGene00011475	T05D4.2	T05D4.2	III	13561729	13563082	5
AGIWUR8287							5
AGIWUR8291	WBGene00004986	spp-1	T07C4.4	III	10355122	10355982	5
AGIWUR861	WBGene00010723	cpg-7	K09E4.6	II	14108016	14109635	5
AGIWUR8862	WBGene00016359	fbxb-88	C33F10.13	II	4826507	4827884	5
AGIWUR8917	WBGene00019035	fbxb-26	F58E1.3	II	1682518	1683655	5
AGIWUR9034	WBGene00045183	T28C6.10	T28C6.10	IV	8818555	8819158	5
AGIWUR928	WBGene00001434	fkh-2	T14G12.4	X	3740208	3742323	5
AGIWUR9296	WBGene00044798	tbx-43	Y46E12A.4	III	1765458	1770091	5
AGIWUR9521	WBGene00012312	W06G6.10	W06G6.10	V	16646791	16647193	5
AGIWUR9526	WBGene00010659	K08D8.5	K08D8.5	IV	12910647	12912145	5
AGIWUR9551	WBGene00010774	K11E4.2	K11E4.2	X	13717584	13719217	5
AGIWUR9677	WBGene00044798	tbx-43	Y46E12A.4	III	1765458	1770091	5
AGIWUR9930	WBGene00014199	ZK1053.4	ZK1053.4	I	13241645	13244797	5
AGIWUR9951							5

## Sheet: Supplemental Table 7
source	term_name	term_id	adjusted_p_value	negative_log10_of_adjusted_p_value	term_size	query_size	intersection_size	effective_domain_size	intersections
GO:MF	oxidoreductase activity	GO:0016491	0.00440097	2.35645	374	28	9	6430	WBGENE00022887,WBGENE00015043,WBGENE00001993,WBGENE00009824,WBGENE00011673,WBGENE00007913,WBGENE00018755,WBGENE00010924,WBGENE00019565
KEGG	Metabolic pathways	KEGG:01100	0.00962361	2.01666	867	8	7	3342	WBGENE00018398,WBGENE00001993,WBGENE00016943,WBGENE00001757,WBGENE00010924,WBGENE00000515,WBGENE00006351
WP	Metapathway UDP-glucuronosyltransferases	WP:WP1431	0.0219221	1.65912	66	5	3	1071	WBGENE00020587,WBGENE00007455,WBGENE00019234
TF	Factor: elt-3; motif: TCTTATCA	TF:M07154	0.00808803	2.09216	2235	62	18	18479	WBGENE00043302,WBGENE00045305,WBGENE00009485,WBGENE00011673,WBGENE00006685,WBGENE00021500,WBGENE00016943,WBGENE00007913,WBGENE00010985,WBGENE00011339,WBGENE00009518,WBGENE00010924,WBGENE00012582,WBGENE00016003,WBGENE00010274,WBGENE00000515,WBGENE00045013,WBGENE00006351
TF	Factor: elt-3; motif: TCTTATCA; match class: 0	TF:M07154_0	0.00808803	2.09216	2235	62	18	18479	WBGENE00043302,WBGENE00045305,WBGENE00009485,WBGENE00011673,WBGENE00006685,WBGENE00021500,WBGENE00016943,WBGENE00007913,WBGENE00010985,WBGENE00011339,WBGENE00009518,WBGENE00010924,WBGENE00012582,WBGENE00016003,WBGENE00010274,WBGENE00000515,WBGENE00045013,WBGENE00006351
GO:MF	UDP-glycosyltransferase activity	GO:0008194	0.00146429	2.83437	125	37	7	6430	WBGENE00019515,WBGENE00017331,WBGENE00007946,WBGENE00015692,WBGENE00009255,WBGENE00017332,WBGENE00013906
GO:MF	catalytic activity	GO:0003824	0.00709509	2.14904	2865	37	29	6430	WBGENE00019515,WBGENE00007953,WBGENE00022752,WBGENE00001480,WBGENE00020947,WBGENE00020007,WBGENE00017331,WBGENE00009054,WBGENE00002194,WBGENE00011672,WBGENE00017647,WBGENE00007946,WBGENE00016506,WBGENE00011671,WBGENE00010063,WBGENE00000372,WBGENE00020895,WBGENE00015692,WBGENE00009255,WBGENE00017332,WBGENE00015709,WBGENE00044760,WBGENE00001646,WBGENE00003969,WBGENE00004342,WBGENE00001548,WBGENE000…
GO:MF	monooxygenase activity	GO:0004497	0.0131418	1.88134	72	37	5	6430	WBGENE00001480,WBGENE00011672,WBGENE00011671,WBGENE00000372,WBGENE00015709
GO:MF	transferase activity, transferring glycosyl groups	GO:0016757	0.0237784	1.62382	192	37	7	6430	WBGENE00019515,WBGENE00017331,WBGENE00007946,WBGENE00015692,WBGENE00009255,WBGENE00017332,WBGENE00013906
KEGG	Metabolic pathways	KEGG:01100	0.0383304	1.41646	867	9	7	3342	WBGENE00020947,WBGENE00020007,WBGENE00019899,WBGENE00010063,WBGENE00001646,WBGENE00001548,WBGENE00016664
WP	Metapathway UDP-glucuronosyltransferases	WP:WP1431	6.67167e-06	5.17577	66	11	7	1071	WBGENE00019515,WBGENE00017331,WBGENE00007946,WBGENE00015692,WBGENE00009255,WBGENE00017332,WBGENE00013906
HP	Kernicterus	HP:0001343	0.000562482	3.24989	53	16	6	2472	WBGENE00019515,WBGENE00017331,WBGENE00007946,WBGENE00009255,WBGENE00017332,WBGENE00013906
HP	Neonatal unconjugated hyperbilirubinemia	HP:0008176	0.000562482	3.24989	53	16	6	2472	WBGENE00019515,WBGENE00017331,WBGENE00007946,WBGENE00009255,WBGENE00017332,WBGENE00013906
HP	Unconjugated hyperbilirubinemia	HP:0008282	0.00119667	2.92203	60	16	6	2472	WBGENE00019515,WBGENE00017331,WBGENE00007946,WBGENE00009255,WBGENE00017332,WBGENE00013906
HP	Oculomotor nerve palsy	HP:0012246	0.00132253	2.87859	61	16	6	2472	WBGENE00019515,WBGENE00017331,WBGENE00007946,WBGENE00009255,WBGENE00017332,WBGENE00013906
HP	Neonatal hyperbilirubinemia	HP:0003265	0.00145906	2.83593	62	16	6	2472	WBGENE00019515,WBGENE00017331,WBGENE00007946,WBGENE00009255,WBGENE00017332,WBGENE00013906
HP	Abnormal cranial nerve morphology	HP:0001291	0.00303159	2.51833	228	16	9	2472	WBGENE00019515,WBGENE00008592,WBGENE00017331,WBGENE00007744,WBGENE00007946,WBGENE00009255,WBGENE00017332,WBGENE00013906,WBGENE00008591
HP	Cerebral palsy	HP:0100021	0.00388591	2.41051	73	16	6	2472	WBGENE00019515,WBGENE00017331,WBGENE00007946,WBGENE00009255,WBGENE00017332,WBGENE00013906
HP	Prolonged neonatal jaundice	HP:0006579	0.0152136	1.81777	92	16	6	2472	WBGENE00019515,WBGENE00017331,WBGENE00007946,WBGENE00009255,WBGENE00017332,WBGENE00013906
GO:MF	monooxygenase activity	GO:0004497	0.0416176	1.38072	72	12	3	6430	WBGENE00001477,WBGENE00019472,WBGENE00008810
KEGG	Drug metabolism - cytochrome P450	KEGG:00982	0.0275377	1.56007	44	5	2	3342	WBGENE00001477,WBGENE00010791
GO:MF	UDP-glycosyltransferase activity	GO:0008194	0.00998278	2.00075	125	111	10	6430	WBGENE00010904,WBGENE00008160,WBGENE00020594,WBGENE00008485,WBGENE00007885,WBGENE00013906,WBGENE00017336,WBGENE00018543,WBGENE00013901,WBGENE00017625
KEGG	Retinol metabolism	KEGG:00830	0.000160526	3.79445	23	40	5	3342	WBGENE00010904,WBGENE00000967,WBGENE00017060,WBGENE00000982,WBGENE00008370
KEGG	Metabolism of xenobiotics by cytochrome P450	KEGG:00980	0.0314841	1.50191	39	40	4	3342	WBGENE00010904,WBGENE00017060,WBGENE00001754,WBGENE00001753
KEGG	Drug metabolism - cytochrome P450	KEGG:00982	0.0497701	1.30303	44	40	4	3342	WBGENE00010904,WBGENE00017060,WBGENE00001754,WBGENE00001753
WP	Metapathway UDP-glucuronosyltransferases	WP:WP1431	0.000116963	3.93195	66	20	8	1071	WBGENE00010904,WBGENE00020594,WBGENE00008485,WBGENE00007885,WBGENE00013906,WBGENE00017336,WBGENE00018543,WBGENE00013901
GO:MF	DNA-binding transcription factor activity, RNA polymerase II-specific	GO:0000981	0.000146833	3.83318	179	47	10	6430	WBGENE00004013,WBGENE00004335,WBGENE00009899,WBGENE00001820,WBGENE00001249,WBGENE00001981,WBGENE00003623,WBGENE00000453,WBGENE00001434,WBGENE00044798
GO:MF	DNA-binding transcription factor activity	GO:0003700	0.00561579	2.25059	329	47	11	6430	WBGENE00004013,WBGENE00004335,WBGENE00009899,WBGENE00001820,WBGENE00001249,WBGENE00001981,WBGENE00003623,WBGENE00001958,WBGENE00000453,WBGENE00001434,WBGENE00044798
GO:MF	sequence-specific DNA binding	GO:0043565	0.00647157	2.18899	334	47	11	6430	WBGENE00004013,WBGENE00004335,WBGENE00009899,WBGENE00001249,WBGENE00000457,WBGENE00001981,WBGENE00003623,WBGENE00001958,WBGENE00000453,WBGENE00017046,WBGENE00044798
GO:MF	transcription regulatory region sequence-specific DNA binding	GO:0000976	0.0300206	1.52258	262	47	9	6430	WBGENE00004335,WBGENE00001249,WBGENE00000457,WBGENE00001981,WBGENE00003623,WBGENE00001958,WBGENE00000453,WBGENE00017046,WBGENE00044798
GO:MF	regulatory region nucleic acid binding	GO:0001067	0.0300206	1.52258	262	47	9	6430	WBGENE00004335,WBGENE00001249,WBGENE00000457,WBGENE00001981,WBGENE00003623,WBGENE00001958,WBGENE00000453,WBGENE00017046,WBGENE00044798
GO:MF	transcription regulator activity	GO:0140110	0.0379949	1.42027	405	47	11	6430	WBGENE00004013,WBGENE00004335,WBGENE00009899,WBGENE00001820,WBGENE00001249,WBGENE00001981,WBGENE00003623,WBGENE00001958,WBGENE00000453,WBGENE00001434,WBGENE00044798
GO:MF	transcription factor binding	GO:0008134	0.041507	1.38188	158	47	7	6430	WBGENE00004055,WBGENE00004335,WBGENE00009899,WBGENE00009560,WBGENE00003001,WBGENE00001958,WBGENE00044798
GO:MF	sequence-specific double-stranded DNA binding	GO:1990837	0.0485963	1.3134	279	47	9	6430	WBGENE00004335,WBGENE00001249,WBGENE00000457,WBGENE00001981,WBGENE00003623,WBGENE00001958,WBGENE00000453,WBGENE00017046,WBGENE00044798
GO:BP	cell fate specification	GO:0001708	0.000211525	3.67464	176	46	10	6767	WBGENE00004013,WBGENE00004335,WBGENE00001249,WBGENE00000457,WBGENE00003001,WBGENE00001958,WBGENE00000858,WBGENE00017046,WBGENE00001434,WBGENE00044798
GO:BP	cell fate commitment	GO:0045165	0.000239418	3.62084	227	46	11	6767	WBGENE00004013,WBGENE00004335,WBGENE00001820,WBGENE00001249,WBGENE00000457,WBGENE00003001,WBGENE00001958,WBGENE00000858,WBGENE00017046,WBGENE00001434,WBGENE00044798
GO:BP	neuron migration	GO:0001764	0.0077129	2.11278	41	46	5	6767	WBGENE00003243,WBGENE00001820,WBGENE00001958,WBGENE00000858,WBGENE00000478
GO:BP	positive regulation of transcription by RNA polymerase II	GO:0045944	0.00861557	2.06472	264	46	10	6767	WBGENE00004055,WBGENE00004013,WBGENE00009899,WBGENE00001820,WBGENE00001249,WBGENE00000457,WBGENE00003623,WBGENE00001958,WBGENE00001434,WBGENE00044798
GO:BP	generation of neurons	GO:0048699	0.0249219	1.60342	298	46	10	6767	WBGENE00003243,WBGENE00004335,WBGENE00001820,WBGENE00000457,WBGENE00000086,WBGENE00001958,WBGENE00000858,WBGENE00019407,WBGENE00000478,WBGENE00001434
GO:BP	neurogenesis	GO:0022008	0.0271806	1.56574	301	46	10	6767	WBGENE00003243,WBGENE00004335,WBGENE00001820,WBGENE00000457,WBGENE00000086,WBGENE00001958,WBGENE00000858,WBGENE00019407,WBGENE00000478,WBGENE00001434
GO:BP	positive regulation of transcription, DNA-templated	GO:0045893	0.0279717	1.55328	302	46	10	6767	WBGENE00004055,WBGENE00004013,WBGENE00009899,WBGENE00001820,WBGENE00001249,WBGENE00000457,WBGENE00003623,WBGENE00001958,WBGENE00001434,WBGENE00044798
GO:BP	positive regulation of nucleic acid-templated transcription	GO:1903508	0.0287826	1.54087	303	46	10	6767	WBGENE00004055,WBGENE00004013,WBGENE00009899,WBGENE00001820,WBGENE00001249,WBGENE00000457,WBGENE00003623,WBGENE00001958,WBGENE00001434,WBGENE00044798
GO:BP	positive regulation of RNA biosynthetic process	GO:1902680	0.0287826	1.54087	303	46	10	6767	WBGENE00004055,WBGENE00004013,WBGENE00009899,WBGENE00001820,WBGENE00001249,WBGENE00000457,WBGENE00003623,WBGENE00001958,WBGENE00001434,WBGENE00044798
GO:BP	positive regulation of RNA metabolic process	GO:0051254	0.0331477	1.47955	308	46	10	6767	WBGENE00004055,WBGENE00004013,WBGENE00009899,WBGENE00001820,WBGENE00001249,WBGENE00000457,WBGENE00003623,WBGENE00001958,WBGENE00001434,WBGENE00044798
GO:BP	positive regulation of nucleobase-containing compound metabolic process	GO:0045935	0.0472552	1.32555	321	46	10	6767	WBGENE00004055,WBGENE00004013,WBGENE00009899,WBGENE00001820,WBGENE00001249,WBGENE00000457,WBGENE00003623,WBGENE00001958,WBGENE00001434,WBGENE00044798
KEGG	Longevity regulating pathway - worm	KEGG:04212	0.00558813	2.25273	75	15	4	3342	WBGENE00004055,WBGENE00004013,WBGENE00044281,WBGENE00002090
KEGG	Axon regeneration	KEGG:04361	0.00752779	2.12333	81	15	4	3342	WBGENE00004055,WBGENE00003243,WBGENE00044281,WBGENE00003001
KEGG	Longevity regulating pathway - multiple species	KEGG:04213	0.0138069	1.8599	40	15	3	3342	WBGENE00004013,WBGENE00044281,WBGENE00002090
KEGG	Fatty acid biosynthesis	KEGG:00061	0.0402798	1.39491	15	15	2	3342	WBGENE00004076,WBGENE00016716
WP	Regulation of immune response in the intestine	WP:WP2234	0.00899353	2.04607	25	10	3	1071	WBGENE00004986,WBGENE00004055,WBGENE00002090
WP	Metapathway Signal Transduction	WP:WP1546	0.0112924	1.94721	107	10	5	1071	WBGENE00004055,WBGENE00001184,WBGENE00003001,WBGENE00000858,WBGENE00000478
HP	Low levels of vitamin K	HP:0011892	0.0339361	1.46934	40	25	5	2472	WBGENE00007867,WBGENE00010746,WBGENE00014136,WBGENE00007866,WBGENE00010659
HP	Abnormality of vitamin K metabolism	HP:0100831	0.0339361	1.46934	40	25	5	2472	WBGENE00007867,WBGENE00010746,WBGENE00014136,WBGENE00007866,WBGENE00010659

## Sheet: Supplemental Table 8
Gene	response to EtOH	effect	FDR	timepoint (min)	Reference
acr-16	increase	0.31914	0.0147884	120	Pandey et al. 2021
aex-3	decrease	-0.71349	0.000240882	480	Kapfhamer et al., 2008
alh-13	x		x	x	Alaimo et al., 2012
alh-6	x		x	x	Alaimo et al., 2012
atfs-1	x		x	x	Oh et al., 2020
bbs-1	decrease	-0.58238	0.000409984	480	Bettinger et al., 2012
C16E9.1	decrease	-0.50975	0.00025619	480	Adkins et al. 2017
cat-1	x		x	x	Bettinger and McIntire, 2004
cat-2	x		x	x	Bettinger and McIntire, 2004
cbp-1	x		x	x	Mathies et al. 2020
cha-1	x		x	x	Hawkins et al., 2015
ckr-2	x		x	x	Pandey et al. 2021
ctbp-1	decrease	-0.66719	0.00115437	480	Bettinger et al., 2012
ctn-1	decrease	-0.53521	0.0070525	480	Oh and Kim, 2019
ddi-1	x		x	x	Oh et al., 2017
dgk-1	x		x	x	Davies et al., 2003; Bettinger et al., 2012
dop-1	x		x	x	Pandey et al. 2021
dop-4	x		x	x	Topper et al., 2014; Pandey et al., 2021
dpff-1	x		x	x	Mathies et al., 2015
eat-6	decrease	-0.28061	0.00157	480	Hawkins et al., 2015
egl-3	x		x	x	Mitchell et al., 2010
erg-28	x		x	x	Oh et al., 2017
exc-4	x		x	x	Bhandari et al., 2012
exl-1	x		x	x	Bhandari et al., 2012
fat-1	increase	0.25169	0.00138942	480	Raabe et al., 2014
fat-3	x		x	x	Raabe et al., 2014
fat-4	x		x	x	Raabe et al., 2014
fat-5	x		x	x	Maulik et al. 2019
fat-7	x		x	x	Maulik et al. 2019
gcy-35	x		x	x	Chen et al. 2018
gcy-36	x		x	x	Chen et al. 2018
gsa-1	x		x	x	Johnson et al., 2017
hsf-1	x		x	x	Johnson et al., 2016
hsp-16.48	x		x	x	Johnson et al., 2016
hxk-1	x		x	x	Thompson et al. 2020
klf-3	decrease	-0.66585	0.000607393	480	Adkins et al. 2017
klo-1	x		x	x	Thompson et al. 2020
klo-2	x		x	x	Thompson et al. 2020
let-526	x		x	x	Mathies et al., 2015
lips-7	decrease	-0.95413	0.001175	480	Bettinger et al., 2012
nca-1	x		x	x	Speca et al., 2010
nca-2	x		x	x	Speca et al., 2010
nhr-49	x		x	x	Bettinger et al., 2012
nlp-12	x		x	x	Pandey et al. 2021
npr-1	x		x	x	Davies et al., 2004; Bettinger et al., 2012
npr-17	x		x	x	Katner et al. 2019
osm-9	x		x	x	Davies et al., 2004
pag-3	x		x	x	Bettinger et al., 2012
pbrm-1	x		x	x	Mathies et al., 2015
phf-10	increase	0.61564	0.0008921	480	Mathies et al., 2015
rab-3	decrease	-0.99123	0.00039609	480	Kapfhamer et al., 2008
sbp-1	x		x	x	Bettinger et al., 2012
seb-3	x		x	x	Jee et al., 2013
sir-2.1	x		x	x	Bettinger et al., 2012
slo-1	decrease	-1.10588	0.000619385	480	Davies et al., 2003; Bettinger et al., 2012; Dillon et al., 2013
slo-2	decrease	-0.56229	0.00192028	480	Scott et al. 2017
sodh-1	increase	1.35738	0.000564223	480	Alaimo et al., 2012
swsn-1	x		x	x	Mathies et al., 2015
swsn-2.1	x		x	x	Mathies et al., 2015
swsn-2.2	x		x	x	Mathies et al., 2015
swsn-3	x		x	x	Mathies et al., 2015
swsn-4	x		x	x	Mathies et al., 2015
swsn-6	x		x	x	Mathies et al., 2015
swsn-7	x		x	x	Mathies et al., 2015
tax-2	decrease	-0.53014	0.000673943	480	Chen et al. 2018
tax-4	x		x	x	Chen et al. 2018
tph-1	x		x	x	Lee et al., 2009
unc-17	x		x	x	Hawkins et al., 2015
unc-18	x		x	x	Graham et al., 2009
unc-25	decrease	-0.51894	0.00032881	480	Hawkins et al., 2015
unc-47	decrease	-0.72454	0.000204367	480	Hawkins et al., 2015
unc-63	x		x	x	Hawkins et al., 2015
unc-68	decrease	-0.89184	0.000188836	480	Adkins et al. 2017
unc-79	decrease	-0.84823	0.000258685	480	Morgan and Sedensky, 1995; Speca et al., 2010
unc-80	decrease	-0.41288	0.000861343	480	Speca et al., 2010
Y38H6C.16	x		x	x	Scott et al. 2018
zipt-15	x		x	x	Thompson et al. 2020

## Sheet: Supplemental Table 9
Gene	Forward primer	Reverse primer
bas-1	5’ – ATTGCTCTGACCAGGCTCAC – 3’	5’ – GTGTCTCCCTGGAAACTCCG – 3’
che-3	5’ – TTCAAAGCAGCTCAACCGGA – 3’	5’ – ATCACTTGCCGAGGTCCTTG – 3’
mod-1	5’ – TCAACTGTGGCATGACTCGG – 3’	5’ – ATGGTGATGCATGGACGGTT – 3’
unc-10	5’ – GGAGGCTCTGCTGCTAACAA – 3’	5’ – GAAAGGGAGGAGTGGGTTCG – 3’
unc-47	5’ – TCAGCTCTTCAGGCAGCATG – 3’	5’ – ACTCGATAAGGAGCACCCCT – 3’
unc-49	5’ – CACTGCAACGTGTCCAATGG – 3’	5’ – GGACTTCTTCTCGTGCGACA – 3’
cat-1	5’ – CCATTTGTCCTTCTCGCCCT – 3’	5’ – TCCTGCAGCAACGATGATGT – 3’
unc-25	5’ – GTGGAATGCTCCTGTCTCCC – 3’	5’ – TCCATCCTGACGGAACAAGC – 3’
slo-1	5’ – AGCACATAGTGGTCTGTGGC – 3’	5’ – AGCCTTCCAGCTCCAAATCC – 3’
fat-1	5’ – GGCGGAGATGTTCTGGTTGA – 3’	5’ – TGGTAATTGGATGCGTGGCT – 3’
unc-13	5’ – GGAATGAGAGTGAGCCGCTT – 3’	5’ – GGGCGAGATGACGTAGATGG – 3’
rpl-6	5’ –GCGTTTGTGGTCTCTTGTC – 3’	5’ – CTCTGGGAGGAGTCCTTTTC – 3’
Y37E3.8	5’ –TGTCACTCTCCGCAAGAC – 3’	5’ –TGATCTTGTGTGGTCCAGTG – 3’
